# Supplementary material for: Hydra vulgaris exhibits day-night variation in behavior and gene expression levels
Source: Zoological Lett. 2019 Mar 8;5:10. doi: 10.1186/s40851-019-0127-1 (PMC6407280; doi:10.1186/s40851-019-0127-1)
Supplement: Supplementary file 1 — List of HyDCGs lists 380 diel cycle genes in Hydra vulgaris. “Gene ID” refers to the gene number registered in the Hydra 2.0 Genome Portal (https://research.nhgri.nih.gov/hydra/). The homologue descriptions and gene ontology terms are based on information in the Hydra 2.0 Genome Portal. “Cluster” represents a group of IDs determined by K-means clustering (see Fig. 4). The subsequent columns refer to the significance levels obtained from the three algorithms for rhythmicity detection (ARSER, JTK_CYCLE and empirical JTK_CYCLE) and the normalized expression levels at six time points (two biological replicates). The expression level of each gene was normalized so that the mean intensity and the standard deviation were 0.0 and 1.0, respectively. (XLS 316 kb) [file 40851_2019_127_MOESM1_ESM.xls]

## Sheet: Sheet1
	Additional file 1. List of HyDCGs
	Additional file 1 lists 380 diel cycle genes in Hydra vulgaris. "Gene ID" refers to the gene number registered in the Hydra 2.0 Genome Portal (https://research.nhgri.nih.gov/hydra/). The homologue descriptions and gene ontology terms are based on information in the Hydra 2.0 Genome Portal. "Cluster" represents a group of IDs determined by K-means clustering (see Fig. 4). The subsequent columns re…
Probe ID	Probe sequence	Gene ID	BLAST2GO_homologue	BLAST2GO_go	Cluster	ARSER p-value	ARSER FDR by BH method	JTK Adjusted p-value	JTK BH q	eJTK p-value	eJTK BF adj. p-value	ZT1_replicate1	ZT5_replicate1	ZT9_replicate1	ZT13_replicate1	ZT17_replicate1	ZT21_replicate1	ZT1_replicate2	ZT5_replicate2	ZT9_replicate2	ZT13_replicate2	ZT17_replicate2	ZT21_replicate2
hc_entry18287	CTTGGTGTTATCAATCATTCAAGATGGTTAACAACGCTAATCGAATACTACGCCTGTATA	Sc4wPfr_280.1.g15556.t1			3	1.70146e-06	0.0154291	2.63799e-05	0.164494	0.000249039	0.0164366	-1.22639	-0.798513	0.132368	1.77173	0.207423	-0.55115	-1.11117	-0.203779	1.39787	1.19147	0.029346	-0.839214
hc_entry18650	GACACTGTTTCGTATTATTATTCCGACGGAGTTGGTCACAATTGCTTCTTTATTTTCGAA	Sc4wPfr_17.g15865.t1	OPN3_MOUSEOpsin-3 OS=Mus musculus GN=Opn3 PE=1 SV=1	GO:0016020,GO:0043227,GO:0043229,GO:0038023,GO:0007165,GO:0016037	3	2.72487e-05	0.0390675	0.00136397	0.285137	0.000292691	0.0193176	-0.808166	-0.747255	0.533205	1.39373	1.08054	-0.697016	-1.67202	-0.490099	0.671207	1.08054	0.60064	-0.945299
hc_entry31079	TTTTGCATCAAAACACTATGCAGACTGGGCTAAATTCGATTTCCCCTAGTGCAGCGCACT	Sc4wPfr_338.g25927.t1			1	3.14853e-05	0.0390675	2.63799e-05	0.164494	4.81755e-05	0.00317958	1.02797	0.480594	-1.18894	-0.902475	-0.584113	0.661066	1.86726	0.600713	-0.260683	-1.33588	-0.868046	0.502528
hc_entry37224	GACATGGACCATGAACTACTGCTTTCATATCTTCCTGACATACCTTCAGAAGATTTGATA	Sc4wPfr_2518.g31028.t2	ZMIZ2_MOUSEZinc finger MIZ domain-containing protein 2 OS=Mus musculus GN=Zmiz2 PE=1 SV=2	GO:0005739,GO:0016604,GO:0043596,GO:0005515,GO:0019789,GO:0030374,GO:0046872,GO:0007154,GO:0009968,GO:0010605,GO:0030154,GO:0031324,GO:0032268,GO:0040007,GO:0042127,GO:0043433,GO:0044260,GO:0045944,GO:0048514,GO:0051716,GO:0060765,GO:0090304	1	7.03396e-05	0.0458962	0.00193362	0.285137	0.000249039	0.0164366	1.46674	0.415818	-0.836952	-0.502827	-0.639825	1.0832	1.33389	0.761349	-0.013928	-1.54572	-1.10257	-0.419185
hc_entry2856	CACGGGCGCTTAAGCTATACTGGTAAAAGAAAAATTGTGGTTAGTTTAACAGATATGATA	Sc4wPfr_906.1.g2400.t1			1	7.32196e-05	0.0458962	0.00432044	0.334367	0.000415113	0.0273974	0.092624	-0.396079	-0.805105	-1.43636	-0.398197	1.26622	1.70924	1.09267	0.0941141	-1.31501	-0.453667	0.549549
hc_entry34735	ACTGAATGGTGGGGAAAACAGGCTAAAGAAGGAAGAGCAAAAGGGTTACCATCTTTTTAA	Sc4wPfr_82.1.g28963.t1			3	8.45617e-05	0.0473209	0.00432044	0.334367	6.65908e-05	0.00439499	-1.22577	-0.0603271	1.67741	1.19271	0.852785	-1.03508	-1.30126	-0.123165	0.678449	0.274061	0.160737	-1.09054
hc_entry34312	TGCAGAGACTCCTTGGAGCACTCTTTTTGCTGATGAACTTAATACTCCTGTTTTGACAAA	Sc4wPfr_199.g28591.t1			1	9.93142e-05	0.0496291	0.0175407	0.43354	0.000201967	0.0133298	1.20365	-1.12177	-1.40867	-0.40061	0.929464	1.1643	0.740947	-0.73785	-0.906686	-0.924878	0.520372	0.941724
hc_entry30623	AAAGTGGTCGGTTATGATAATATCAAGTTTAGCATTTTGATGGCAAGCTTTCATGCCATA	Sc4wPfr_161.g25562.t2	Probable UDP-sugar transporter SLC35A4 OS=Xenopus tropicalis GN=slc35a4 PE=2 SV=1	GO:0012505,GO:0043227,GO:0043229,GO:0044444,GO:0044765	1	0.00010258	0.0496291	0.0089799	0.377251	0.000679443	0.0448432	1.445	-0.292418	-1.41564	-1.22141	0.401621	1.7429	-0.0781746	-0.850972	-0.830862	-0.0304856	0.376636	0.75381
hc_entry21428	CAGCGTAAGCAGCTTACAGATGCACTTGATAAAGCCGGTCTAAAATATAATGAAAAGAAT	Sc4wPfr_484.g18296.t1	HEBP2_MOUSEHeme-binding protein 2 OS=Mus musculus GN=Hebp2 PE=1 SV=1	GO:0005576,GO:0005737,GO:0043227,GO:0005488,GO:0050789,GO:0065008	3	0.000103791	0.0496291	0.0089799	0.377251	0.000249039	0.0164366	-1.12283	-0.118769	0.477413	0.536334	0.299827	-0.873365	-1.3726	-0.494136	1.03252	1.52206	1.2483	-1.13475
hc_entry3240	AATTTAGACTTTCAAGAAATTCCACTTTCTGTTCATTTGCCTGTCAAGATTTCGTCAGGA	Sc4wPfr_98.g2718.t1	PPM1D_MOUSEProtein phosphatase 1D OS=Mus musculus GN=Ppm1d PE=2 SV=2	GO:0043231,GO:0004722,GO:0051019,GO:0009966,GO:0035970,GO:0048523,GO:0050896	1	0.000104795	0.0496291	9.57492e-05	0.199017	0.000679443	0.0448432	0.641975	-0.46202	-0.64086	-0.558402	-0.230964	1.35401	1.47531	1.12403	-0.357469	-1.89314	-0.731756	0.279292
hc_entry3592	CAAGAAAAAACAACGAGTGGAATTAGTCCTGAAGATTTGGACGCCGACAACGCGAAAGGA	Sc4wPfr_396.g3020.t1			3	0.000132628	0.0551341	0.000294162	0.233452	2.68543e-05	0.00177238	-1.4711	-0.323469	1.03019	1.98526	-0.224596	-0.813863	-1.04933	-0.191398	0.0772811	1.05028	0.584535	-0.653777
hc_entry40105	CACAATTTCACCGAAAATCAGTCACGATATAAATTCTTCTGATCCATCCAAAACTTTGCT	Sc4wPfr_224.1.g33404.t1			4	0.00013922	0.0552439	0.0089799	0.377251	0.000679443	0.0448432	0.641657	-0.9567	-1.50077	-0.406335	1.35954	0.819739	-0.87973	-0.754028	-0.928701	0.805036	1.26187	0.538417
hc_entry16107	CCAAGATCATTATCTAAAGATCAACTGAGTGTTGATTTTGGACAGGATAGAACTCATTTC	Sc4wPfr_303.g13711.t1			1	0.000145497	0.0557544	0.00193362	0.285137	0.000679443	0.0448432	1.36805	-0.860368	-1.71965	-0.816742	0.561719	1.46508	0.991406	0.209344	-0.148173	-1.11552	-0.0259929	0.0908521
hc_entry22328	TGCAATGAGTTATTGCATGCAATGCAAACTGCTGATTTCCAAGAACTTGTTAAAATGCCT	Sc4wPfr_10.g18938.t1	DNA2_BOVINDNA replication ATP-dependent helicase nuclease DNA2 OS=Bos taurus GN=DNA2 PE=3 SV=3	GO:0005739,GO:0016020,GO:0043232,GO:0043234,GO:0044428,GO:0070013,GO:0003677,GO:0003678,GO:0003723,GO:0004519,GO:0005515,GO:0008026,GO:0008094,GO:0008186,GO:0016758,GO:0043167,GO:0000723,GO:0000956,GO:0006261,GO:0006302,GO:0010468,GO:0019219,GO:0044710,GO:0044763,GO:2000112	4	0.000145612	0.0557544	9.57492e-05	0.199017	0.000172127	0.0113604	-0.643709	-1.21549	-0.638775	0.358527	1.44422	0.668853	-0.822203	-1.63451	0.105767	1.17344	1.13955	0.0643346
hc_entry36864	ACAGCAAAACAATCGAAGTAAATTTTTCGTCGATCAAAAAGGAGGGTGGAAAATCAACAG	Sc4wPfr_1269.g30724.t1			1	0.000146894	0.0557544	0.0175407	0.43354	0.000291798	0.0192587	0.241254	-0.58873	-1.01204	-1.46101	-0.121484	1.72691	1.5029	-0.00598888	0.106905	-0.867935	-0.566965	1.04618
hc_entry22851	CAACAAAGTTACTCATAGAAACACAATCCTACAATAGTTCAGGATACCCTAATGATGCTA	Sc4wPfr_2009.g19357.t1	UBP24_MOUSEUbiquitin carboxyl-terminal hydrolase 24 OS=Mus musculus GN=Usp24 PE=1 SV=1	GO:0005634,GO:0005737,GO:0005515,GO:0036459,GO:0006355,GO:0007166,GO:0016579,GO:0032501,GO:0044763	1	0.000174559	0.0578868	0.0089799	0.377251	0.000664276	0.0438422	1.5042	-0.195186	-1.22275	-1.5429	0.660537	1.028	0.122046	0.00725007	-1.16692	-0.649862	0.241905	1.21368
hc_entry11054	TATCTCTAGTTTACCTAGACCAGCAACAGGTATAAGATGTGGCATACTAATCAACCCGAC	Sc4wPfr_177.g9407.t1	KLH12_HUMANKelch-like protein 12 OS=Homo sapiens GN=KLHL12 PE=1 SV=2	GO:0005802,GO:0005815,GO:0015629,GO:0016020,GO:0016605,GO:0030134,GO:0031463,GO:0042995,GO:0097458,GO:0003779,GO:0004842,GO:0019964,GO:0006513,GO:0006895,GO:0007010,GO:0016055,GO:0032501,GO:0043066,GO:0043161,GO:0048208,GO:1990390	1	0.000178484	0.0578868	0.032459	0.508361	0.000415113	0.0273974	0.988035	-0.67093	-1.87769	-0.955497	0.541755	1.56643	1.0592	0.230914	-0.829224	-0.510854	0.510989	-0.0531187
hc_entry1740	ATTTTTTGCTAGTGCAACATCTCCACTACTGGGAGTATCTTCATTTGGTGTGTTTTCAGG	Sc4wPfr_57.g1477.t1	DISP3_HUMANProtein dispatched homolog 3 OS=Homo sapiens GN=DISP3 PE=2 SV=2	GO:0012505,GO:0016020,GO:0043231,GO:0044444,GO:0044446,GO:0005515,GO:0044763,GO:0048518,GO:0050794,GO:0060539	3	0.0001971	0.059079	0.00432044	0.334367	7.2234e-05	0.00476745	-1.77903	-0.724973	1.58545	1.22605	-0.0572375	-0.954433	-0.962922	0.0648271	0.79694	0.707418	0.440523	-0.342611
hc_entry33762	AAACCAAGAGATGGTTTTTAATTGGTTTATTTAGCTGGTCAGAAGGATGCGCCCAGCCTC	Sc4wPfr_353.g28153.t1	THRB_BOVINProthrombin OS=Bos taurus GN=F2 PE=1 SV=2	GO:0012505,GO:0043231,GO:0044421,GO:0044444,GO:0005515,GO:0043167,GO:0070011,GO:0006508,GO:0006952,GO:0006956,GO:0007275,GO:0007596,GO:0009967,GO:0030195,GO:0031325,GO:0044763,GO:0048523,GO:0050793,GO:0051240,GO:0060255,GO:0080090	1	0.000220383	0.059079	0.000794327	0.240775	0.0001467	0.00968219	1.45918	-0.403455	-1.1331	-1.39039	-0.883463	0.709873	1.16599	0.732798	-0.699149	-0.932866	0.631826	0.742753
hc_entry234	TACCTTAAAAAAGCAGCACTATCATTTGACATGCGTCCGCAATCAGCGGAAACTATAAAA	Sc4wPfr_139.g210.t1			2	0.000264514	0.0622274	0.0448643	0.59405	0.000667967	0.0440858	-0.448807	0.506343	0.506343	-0.187753	-1.86106	-0.564656	0.807139	1.84532	0.907251	-1.02979	-0.694358	0.214026
hc_entry29146	CTATACTTTACGTAGTTCTTAATCGTGTTTACAGAAGCGCAGTTCTCAAAACATTTAAGC	Sc4wPfr_412.g24374.t1	ACM3_MOUSEMuscarinic acetylcholine receptor M3 OS=Mus musculus GN=Chrm3 PE=1 SV=1	GO:0043229,GO:0044459,GO:0004930,GO:0005488,GO:0003073,GO:0006937,GO:0007186,GO:0010033,GO:0019229,GO:0044707,GO:0044763,GO:0044767,GO:0045823,GO:0048519,GO:0048878,GO:1902533	1	0.000275661	0.0624572	0.000794327	0.240775	0.000679443	0.0448432	0.153938	-0.987506	-1.21656	-0.835794	0.784217	1.93984	0.884921	-0.0756782	0.250536	-1.16825	-0.636734	0.907073
hc_entry3553	GCTATTGATGGTGAACCAATGATAAGAGTTGATGATCCTAATTCAGTCATAATGTCAGAA	Sc4wPfr_1644.g2991.t1	ESIB_ECOL6Secretory immunoglobulin A-binding protein EsiB OS=Escherichia coli O6:H1 (strain CFT073 ATCC 700928 UPEC) GN=esiB PE=1 SV=1	GO:0044464	1	0.000277066	0.0624572	0.000794327	0.240775	0.000201967	0.0133298	0.594685	1.04673	-0.318729	-1.51333	-1.4608	0.187714	1.80622	0.476876	-0.150596	-1.14339	0.068058	0.40656
hc_entry8868	GGTAAATGTAACGGAAGCAAAAGAATTTGATCCTGGTGCACACTGGGATTATTCTAGCGA	Sc4wPfr_582.g7508.t1	SEC63_MOUSETranslocation protein SEC63 homolog OS=Mus musculus GN=Sec63 PE=1 SV=4	GO:0016020,GO:0044444,GO:0005515,GO:0006612,GO:0044699,GO:0045047	1	0.000286146	0.0629978	0.000794327	0.240775	0.0001467	0.00968219	1.26239	-0.397586	-0.740952	-0.845169	-0.618725	1.90706	0.996953	0.544279	-0.19261	-1.4814	-0.634964	0.200733
hc_entry24460	CATCAACTTCTTCAGAGCGTGTGTTTTCACAAATATATTTCCGGAAATATTGTGTCATGT	Sc4wPfr_1761.g20594.t1			3	0.000315736	0.0640175	0.0089799	0.377251	0.000236986	0.0156411	-1.27292	0.354123	0.993387	0.655538	-0.946938	-1.5295	0.225375	0.361209	1.19811	1.37365	-0.48115	-0.930882
hc_entry30992	GCGCAGGTTACCAATAACCCTGAAAATGATGGTTGCATCAATGCGGTTCTGCTTGTGTAA	Sc4wPfr_338.g25859.t1	NSA2_MOUSERibosome biogenesis protein NSA2 homolog OS=Mus musculus GN=Nsa2 PE=2 SV=1	GO:0005730,GO:0030687,GO:0000463,GO:0000466	1	0.000316222	0.0640175	0.0089799	0.377251	0.000400578	0.0264382	0.488146	-0.553366	-1.13067	-0.803232	1.48841	1.57666	0.822229	-0.879404	-0.656957	-1.16465	0.0438312	0.768995
hc_entry5746	GGTGACATTATTCGCTTTTCACCTCCATTAATCATAAATGAAGAGCAAATGTATGAAGGA	Sc4wPfr_312.g4815.t1	OAT_DROMEOrnithine aminotransferase, mitochondrial OS=Drosophila melanogaster GN=Oat PE=2 SV=1	GO:0005759,GO:0004587,GO:0030170,GO:0042802,GO:0006591,GO:0006979,GO:0007601,GO:0009408,GO:0009413,GO:0009414,GO:0009651,GO:0009733,GO:0009737,GO:0009741,GO:0009753,GO:0010121,GO:0019544,GO:0034214,GO:0055129	1	0.000322129	0.0640175	0.000794327	0.240775	0.000679443	0.0448432	-0.167897	-0.783015	-1.49692	-0.686463	1.00627	1.52102	0.38159	0.870521	-0.505406	-1.12657	-0.344905	1.33178
hc_entry18030	GTTGAAAAACACGGTGAAAACTGTCCTATTAATTGGACTCCAGGTGCAAAAGCGATTAAA	Sc4wPfr_730.g15330.t1	PRDX_ASCSUPeroxiredoxin OS=Ascaris suum PE=2 SV=1	GO:0005615,GO:0005634,GO:0005759,GO:0005769,GO:0005790,GO:0008385,GO:0042470,GO:0043209,GO:0070062,GO:0008022,GO:0008379,GO:0008785,GO:0019901,GO:0042803,GO:0043027,GO:0001501,GO:0001893,GO:0001895,GO:0006915,GO:0007005,GO:0007252,GO:0007283,GO:0008283,GO:0008284,GO:0008584,GO:0018171,GO:0019430,GO:0019471,GO:0022417,GO:0030099,GO:0030198,GO:0032496,GO:0032872,GO:0033673,GO:0034101,GO:0042267,GO:…	3	0.000326433	0.0640175	0.000544245	0.240775	4.82674e-05	0.00318565	-1.32898	-0.194629	0.730707	0.247233	0.763152	-0.660661	-1.81918	-0.660661	0.0620611	1.3041	1.45654	0.100319
hc_entry19600	GAGTTTGATATATCTCATCAAAGAAAAGGGCGCATTGAGCATTTCCATATTCGTCAATGA	Sc4wPfr_489.2.g16698.t1	BRAC_CHICKBrachyury OS=Gallus gallus GN=T PE=2 SV=1	GO:0000790,GO:0000978,GO:0000980,GO:0001102,GO:0001191,GO:0003705,GO:0051087,GO:0000122,GO:0001501,GO:0003007,GO:0003257,GO:0007178,GO:0007368,GO:0007399,GO:0007498,GO:0008595,GO:0016331,GO:0022414,GO:0030903,GO:0042127,GO:0043009,GO:0044344,GO:0090009	2	0.000330163	0.0640175	0.0089799	0.377251	0.000249039	0.0164366	0.994263	0.427195	-0.710982	-1.40971	-1.16822	0.227154	1.84656	1.13422	0.372579	-0.819824	-0.363773	-0.529457
hc_entry1710	GTCTCAAAAGTTTCCGGAAAAGAAAAACGAGCTGCTGTTACTAGCACAGATAGTAAAAAA	Sc4wPfr_1127.1.g1458.t1	RFC1_MOUSEReplication factor C subunit 1 OS=Mus musculus GN=Rfc1 PE=1 SV=2	GO:0005654,GO:0005663,GO:0070062,GO:0003677,GO:0005515,GO:0005524,GO:0008047,GO:0000722,GO:0006261,GO:0006283,GO:0006296,GO:0006297,GO:0007004,GO:0042276,GO:0042769,GO:0070987	1	0.000354492	0.0650136	0.032459	0.508361	0.0005819	0.0384054	0.489619	0.106917	-1.01546	-0.961837	-1.24166	1.22776	1.30579	1.6143	0.0722848	-0.645882	-1.00366	0.0518283
hc_entry7637	AGAATTGGTCACGAGTGTCAACCTGATACTGCAAATGCCGTCGATGTCTTACTTGAAGGA	Sc4wPfr_811.g6452.t1	CO4A2_ASCSUCollagen alpha-2(IV) chain OS=Ascaris suum PE=2 SV=1	GO:0005586,GO:0005594,GO:0005615,GO:0005788,GO:0005887,GO:0030054,GO:0070062,GO:0001540,GO:0005178,GO:0005201,GO:0008201,GO:0048407,GO:0007160,GO:0007179,GO:0007229,GO:0007399,GO:0007507,GO:0009314,GO:0018149,GO:0030154,GO:0030199,GO:0030574,GO:0034097,GO:0042060,GO:0043588,GO:0048705,GO:0050777,GO:0051216,GO:0065008	2	0.000377958	0.0665371	0.00432044	0.334367	0.000201967	0.0133298	-0.580758	1.26703	0.658849	-0.370437	-1.26256	-1.34344	0.559218	1.28877	1.0905	0.020343	-1.38582	0.0582929
hc_entry23475	CCAAAAGTATACGGTACATTGCAAGCAAAAAAGTCAAAGAACGAACCAGACTTGAAAACA	Sc4wPfr_7.1.g19877.t1	CASR_RATExtracellular calcium-sensing receptor OS=Rattus norvegicus GN=Casr PE=1 SV=1	GO:0012505,GO:0043005,GO:0043231,GO:0044444,GO:0044459,GO:0044463,GO:0098793,GO:0004930,GO:0005515,GO:0008066,GO:0006816,GO:0007165,GO:0007268,GO:0007611,GO:0010646,GO:0019220,GO:0023051,GO:0048518,GO:0048523,GO:0050790,GO:0050909,GO:0051606,GO:0080090	1	0.000380077	0.0665371	0.0175407	0.43354	0.000201967	0.0133298	0.766746	-1.25913	-1.56423	-0.35112	0.460923	1.03873	1.06441	-0.515902	-0.379813	-1.18406	0.670185	1.25325
hc_entry24280	CCGATTGTAAATGAAGTTGACCATGTTGAAGTTGCCCATGTTGTAGACTCAAATTATAAA	Sc4wPfr_39.g20461.t1	RMP_HUMANUnconventional prefoldin RPB5 interactor 1 OS=Homo sapiens GN=URI1 PE=1 SV=3	GO:0005665,GO:0005739,GO:0001106,GO:0003682,GO:0051219,GO:0000122,GO:0001558,GO:0009615,GO:0010923,GO:0071363,GO:0071383,GO:2001243	1	0.000386043	0.0665371	0.0089799	0.377251	0.000291798	0.0192587	1.00883	-0.336334	-1.15887	-0.577554	0.493286	1.0013	1.07603	1.53642	-1.2987	-1.20029	-0.548532	0.00440676
hc_entry25069	CACTGTTCCATTTAAACTTAAGAACTGTGGTTTTTCGTGCCCTCTATTAGAATTTCTAAG	Sc4wPfr_239.g21096.t1	PPAL_RATLysosomal acid phosphatase OS=Rattus norvegicus GN=Acp2 PE=1 SV=1	GO:0005634,GO:0005764,GO:0005829,GO:0030014,GO:0031090,GO:0044437,GO:0070062,GO:0003993,GO:0004535,GO:0005515,GO:0000289,GO:0006977,GO:0008284,GO:0010606,GO:0016311,GO:0035195,GO:0043928,GO:0051930,GO:0055086,GO:0060168,GO:0070966,GO:0072521,GO:2000327	4	0.000471496	0.0715352	0.00432044	0.334367	0.000341892	0.0225649	0.0715067	-0.424676	-0.376352	0.696149	2.04189	0.403634	-1.30548	-1.74475	-0.398576	0.742756	0.567593	-0.273693
hc_entry6221	CATGAGACGCAGTCGAACTTGTAAAAACGGTGTTTATTGTATTACAGAAAATAGAGGATT	Sc4wPfr_81.g5255.t1			2	0.000518624	0.072324	0.00432044	0.334367	0.000236986	0.0156411	0.387149	0.620742	1.86347	-0.37069	-0.749139	-0.274924	0.479185	1.17938	0.0142164	-1.76368	-1.206	-0.17971
hc_entry16989	AAGGGGGAAGTTTTATAGTAAAAGGTAGTTCGAAGCAAGAAGTTCGCGAAACTTCTTATA	Sc4wPfr_32.g14484.t1			2	0.000520656	0.0723491	0.000794327	0.240775	0.000485576	0.032048	-0.154778	1.35472	0.811434	0.0842495	-1.04679	-1.32157	0.996585	1.33301	0.4711	-0.67565	-1.41034	-0.44197
hc_entry27992	GCTTCAGTTGTTGTGGTTGGAAATTCAGTTGTAGTTGTCGCTTCAGTAGTTGTAATTTGA	Sc4wPfr_475.1.g23426.t1			4	0.000526343	0.0723593	0.0089799	0.377251	0.000567961	0.0374855	0.140855	-0.459021	-0.609982	0.210002	1.67564	0.60707	-1.37134	-1.41497	-0.844538	1.06939	1.1842	-0.187304
hc_entry19821	GTCGTTGGCGCGTTTCGTGGAATGAACTAAAAACAATATTTAAACAAATGCAACGAAAAG	Sc4wPfr_155.g16885.t1			3	0.000559599	0.0734997	0.032459	0.508361	0.000679443	0.0448432	-1.22428	1.031	0.127465	0.905772	0.372925	-0.958774	-1.46007	-0.650135	0.894127	1.51781	0.326665	-0.882489
hc_entry25153	GACAGTTTGAACTTAGCCACAGCAAAAGAAAGTAACCACACCAACAATTCTGAAAATGAA	Sc4wPfr_740.g21163.t1			1	0.000596011	0.0743852	0.032459	0.508361	0.000679443	0.0448432	1.64207	-0.266071	-1.782	-1.40474	0.121709	0.749954	1.12404	0.225664	-0.167077	-0.889819	0.609346	0.036926
hc_entry17496	CCACGATTTCTTCAAAGCGGCACAAAATTTACTACAAAAATGTGGATGCATATTTCTTTC	Sc4wPfr_365.g14891.t1	CNR1A_TAKRUCannabinoid receptor type 1A OS=Takifugu rubripes GN=cnr1a PE=3 SV=1	GO:0005886,GO:0043227,GO:0043229,GO:0044425,GO:0004930,GO:0005515,GO:0003073,GO:0006937,GO:0007188,GO:0008016,GO:0010033,GO:0010604,GO:0010648,GO:0023057,GO:0030154,GO:0031328,GO:0043269,GO:0045935,GO:0045937,GO:0048731,GO:0050790,GO:0050804,GO:0097746,GO:1902533,GO:1903524,GO:1903530	2	0.000605187	0.0743852	0.000794327	0.240775	8.48445e-05	0.00559974	1.41408	0.678301	-0.28833	-1.44606	-1.14005	-0.187969	0.774497	1.6567	0.446702	-0.969527	-0.700195	-0.238155
hc_entry27464	ACGTTGTTAAACAATGGCGAAATTAGCTGGTTACCTCTCATTACACCCTTGAAAGATTTC	Sc4wPfr_1259.g23013.t1	UQCC1_XENLAUbiquinol-cytochrome-c reductase complex assembly factor 1 OS=Xenopus laevis GN=uqcc1 PE=2 SV=1	GO:0005743,GO:0005515,GO:0034551,GO:0070131	4	0.000607918	0.0743852	0.00193362	0.285137	2.68543e-05	0.00177238	-0.497148	-0.86481	-0.938592	-0.327465	1.67615	1.25337	0.15022	-0.613869	-1.39297	-0.47456	1.09095	0.938726
hc_entry37488	ATGTGGCACAGGCACAGTGAAAGAATTAGTTGGAGATGCTAGAGCGGCTGGAATTAACAA	Sc4wPfr_85.1.g31253.t1	NADA_APLKUADP-ribosyl cyclase cyclic ADP-ribose hydrolase OS=Aplysia kurodai PE=1 SV=1	GO:0005886,GO:0043231,GO:0044425,GO:0003953,GO:0002682,GO:0007165,GO:0010033,GO:0031323,GO:0048522,GO:0048523,GO:0048583,GO:0060255,GO:0080090	2	0.000617382	0.0743852	0.0089799	0.377251	0.000567961	0.0374855	-0.235004	0.647364	0.621836	-0.191585	-1.46075	-0.920159	-0.0568617	2.07349	1.01575	-0.221794	-1.31766	0.045369
hc_entry39359	TTCTTGTTAAAGAATTTTCACCGCTAATGTATCTAGGAATGGCTGGAATATATGGGTTCA	Sc4wPfr_628.g32812.t1	MCM7A_XENLADNA replication licensing factor mcm7-A OS=Xenopus laevis GN=mcm7-a PE=1 SV=2	GO:0000784,GO:0000785,GO:0005654,GO:0005829,GO:0016020,GO:0042555,GO:0003682,GO:0003697,GO:0004003,GO:0005515,GO:0005524,GO:0046872,GO:0000082,GO:0006268,GO:0006270,GO:0006974,GO:0008283,GO:0030174,GO:0042325,GO:0042493,GO:0071364,GO:0071466	1	0.000630799	0.0743852	0.00432044	0.334367	6.65908e-05	0.00439499	1.72778	0.614698	0.572104	-1.28048	-0.29945	0.21823	0.891255	0.675563	-1.23385	-1.61874	-0.361158	0.0940462
hc_entry14363	ATGGACTCTCTACAATGGCTAGATCAGAACACAAGCCAACTGCAACGAAGAGTTGATGAA	Sc4wPfr_322.g12148.t1	NUP62_MOUSENuclear pore glycoprotein p62 OS=Mus musculus GN=Nup62 PE=1 SV=2	GO:0044613,GO:0005487,GO:0005543,GO:0017056,GO:0030159,GO:0031072,GO:0042169,GO:0043130,GO:0046966,GO:0006351,GO:0006606,GO:0007166,GO:0008219,GO:0008285,GO:0043066,GO:0043123,GO:0045893,GO:0071426,GO:1902532	1	0.000638825	0.0743852	0.0175407	0.43354	4.81755e-05	0.00317958	0.956236	0.286644	-1.1465	-0.0249272	-0.189898	1.3497	0.593098	0.414576	-1.36488	-1.86437	0.00634635	0.983969
hc_entry28234	GCAAGATGGAAAACCGTTATGCGATTTTAAAGCATTCCCTCATGTAGAAGTTGAGTATTA	Sc4wPfr_1560.g23629.t1	SNPC3_RATsnRNA-activating protein complex subunit 3 OS=Rattus norvegicus GN=Snapc3 PE=2 SV=1	GO:0005654,GO:0003677,GO:0005515,GO:0006383,GO:0042795	4	0.000647479	0.0743852	0.00432044	0.334367	0.000485576	0.032048	0.181929	-0.652689	-0.585217	0.567491	1.93316	0.711263	-1.28054	-1.65602	-0.494423	0.19732	0.978767	0.0989584
hc_entry18599	CGGGCATCTGTAAAATAAAATTTCATGAACCAAATGACTGTGTAGTTACCAAACAAAACC	Sc4wPfr_17.g15826.t1	MK06_HUMANMitogen-activated protein kinase 6 OS=Homo sapiens GN=MAPK6 PE=1 SV=1	GO:0005635,GO:0005654,GO:0005768,GO:0005829,GO:0070062,GO:0072686,GO:0004707,GO:0019902,GO:0042802,GO:0097110,GO:0002429,GO:0006351,GO:0006461,GO:0006897,GO:0006935,GO:0006975,GO:0007094,GO:0009887,GO:0009888,GO:0010800,GO:0018105,GO:0019233,GO:0030509,GO:0031281,GO:0031647,GO:0032212,GO:0032879,GO:0033129,GO:0035066,GO:0038083,GO:0038093,GO:0038127,GO:0044765,GO:0045944,GO:0048468,GO:0048699,GO:…	3	0.000676926	0.0743852	0.00432044	0.334367	6.65908e-05	0.00439499	-0.283109	0.652846	1.77419	0.240122	-0.315543	-1.80326	-0.844088	0.569827	0.976746	0.0632551	0.324215	-1.3552
hc_entry11883	TTTAGAGAGCATACAAGCCCGAGTAGTGGCTCAAAATGGTCAATTATGTTCTCGGCGTCT	Sc4wPfr_165.g10076.t1	DUSTY_RATDual serine threonine and tyrosine protein kinase OS=Rattus norvegicus GN=Dstyk PE=2 SV=1	GO:0005829,GO:0016323,GO:0016324,GO:0030054,GO:0004674,GO:0004712,GO:0004713,GO:0005524,GO:0018108,GO:0033674,GO:0035556,GO:0044344,GO:0045743,GO:0048568,GO:0070374	3	0.000687159	0.0743852	0.0175407	0.43354	0.000415113	0.0273974	-1.23374	0.079651	1.8072	0.525036	-1.05954	-1.57921	-0.120317	0.932992	0.63167	0.803095	-0.199877	-0.586949
hc_entry31844	AATGGGGTGCATTAGTTGTCCATCTGGATTGAAGTTTAACGAAGAATCAAACGCATGCTT	Sc4wPfr_788.g26562.t1			1	0.000690165	0.0743852	0.032459	0.508361	0.000236986	0.0156411	-0.126891	-0.631785	-0.834621	-1.34024	1.33057	1.5149	1.15635	0.777977	-0.849576	-1.14429	-0.0713334	0.218936
hc_entry1546	AGAATATTGCGTTGACATGACAAAATCGTGTGGACCCCTAAGGTCGTTATCTCCTCACGT	Sc4wPfr_397.g1303.t1	MET7A_HUMANMethyltransferase 7A OS=Homo sapiens GN=METTL7A PE=1 SV=1	GO:0043227	3	0.000718749	0.0743852	0.0089799	0.377251	0.000212543	0.0140278	-0.37121	-0.133744	-0.00937624	0.714089	1.72881	-0.233466	-1.39489	-1.31616	-0.087934	1.36411	0.794727	-1.05495
hc_entry14328	AGTGTCCAAAGTTCTCTTATGTACCCTACTTATCAAGGAAATAAGGATCAAAACATCCAC	Sc4wPfr_191.g12120.t1	MMP7_RATMatrilysin OS=Rattus norvegicus GN=Mmp7 PE=2 SV=1	GO:0031224,GO:0043227,GO:0044421,GO:0044464,GO:0004222,GO:0005515,GO:0046872,GO:0006508,GO:0007275,GO:0010727,GO:0030154,GO:0032461,GO:0048646,GO:0050896	4	0.000754605	0.0755453	0.00193362	0.285137	0.000567961	0.0374855	0.341419	-0.7234	-2.16567	0.149095	1.24752	0.648359	0.0583891	-1.18254	-0.592507	1.09113	0.777688	0.350512
hc_entry33558	ACTGCTTAATGCGTAAAGAATGTCGAGAGTTTCTGTTACCAGTAGTTAACTACTTTGAAT	Sc4wPfr_372.g27991.t1			2	0.000802219	0.0764827	0.0175407	0.43354	5.66371e-05	0.00373805	0.518409	1.21625	-0.665496	-1.74648	-1.41294	0.315846	1.08615	1.31713	0.180639	-0.813556	-0.161806	0.165845
hc_entry3921	TCGTGCTAATCATAATCGTCGTAAAAGTGAAGGAGATTTGTTGGTTCAAAGGAAAAGTAT	Sc4wPfr_594.g3250.t1			2	0.000813995	0.0765288	0.00193362	0.285137	4.25641e-05	0.00280923	0.912514	0.617322	0.352846	-1.05673	-1.8019	-0.0455221	1.33379	1.33379	0.237112	-1.05673	-0.747654	-0.0788404
hc_entry36487	GGTGTTTTATGTCTAATATATCTACGTCGTGCTTCTTTCTTGCTATGTATACACCAAAAC	Sc4wPfr_715.g30414.t1	CASR_RATExtracellular calcium-sensing receptor OS=Rattus norvegicus GN=Casr PE=1 SV=1	GO:0005622,GO:0043005,GO:0097060,GO:0098793,GO:0004930,GO:0005488,GO:0008066,GO:0006811,GO:0007216,GO:0007268,GO:0007600,GO:0007611,GO:0019220,GO:0048518,GO:0048523,GO:0050790,GO:0050804,GO:0065008,GO:0080090	1	0.000824796	0.076793	0.00432044	0.334367	0.000354852	0.0234202	1.0594	-0.171042	-1.51684	-1.0589	-0.885326	1.33475	1.81934	0.411091	-0.431168	-0.432431	-0.0847471	-0.0441241
hc_entry20381	TGTTCTTCTGATGATCAGATTGATGTCCCAAAATACAAGTGCATTGTACCTTTGGAGTTA	Sc4wPfr_811.1.g17368.t1	ORC5_MOUSEOrigin recognition complex subunit 5 OS=Mus musculus GN=Orc5 PE=2 SV=1	GO:0000784,GO:0005654,GO:0005664,GO:0005737,GO:0000166,GO:0003688,GO:0005515,GO:0000082,GO:0006270	1	0.000838926	0.0769292	0.0175407	0.43354	0.000679443	0.0448432	1.63942	-0.0971303	-1.55546	-0.809387	-0.433445	1.27127	0.608656	1.02365	-0.220696	-0.585943	-1.21429	0.373356
hc_entry7308	CGAACGGTTTGCAAACGAAACTGAAGAATTTCAAGATAAAGTTGGTAACGACGTGGAAGA	Sc4wPfr_177.1.g6172.t2	CH037_DANREProtein C8orf37 homolog OS=Danio rerio GN=dkey-242e21.4 PE=1 SV=1	GO:0005737,GO:0005886,GO:0030054	1	0.000845943	0.0772481	0.000794327	0.240775	0.000415113	0.0273974	1.17817	0.148455	-1.34603	-1.125	-0.349828	1.58857	0.452844	0.936773	0.24598	-1.47912	-0.627476	0.376662
hc_entry21243	CTTGCAATGGATATGTGTGCTCGTCTTTAAAACCGTGTCAAAAGAGTTATTGCAAATATA	Sc4wPfr_224.g18128.t1			2	0.000925042	0.0789927	9.57492e-05	0.199017	5.66371e-05	0.00373805	-0.0798504	1.41208	1.53101	0.314964	-0.609218	-1.78369	-0.398847	0.560817	0.974033	-0.195007	-0.699842	-1.02646
hc_entry15147	AGTCTTGTGGTTAGTTTTGTGTTACGCAATCACCTGGGCACCGACAATTGTTTACTTGCT	Sc4wPfr_729.g12868.t1	OPN4A_DANREMelanopsin-A OS=Danio rerio GN=opn4a PE=2 SV=3	GO:0004871,GO:0007165	1	0.000931151	0.0789927	0.00432044	0.334367	0.0001467	0.00968219	1.14852	0.0523062	-1.88921	-0.0620237	-0.0783163	1.58047	0.859823	0.639656	-0.572417	-1.37096	-0.468696	0.160857
hc_entry25142	GCTGGAATGCGACCAGTGTAACAAAGTGTTTGCTACTCAAAAATGTTTAGATAATCATAA	Sc4wPfr_239.g21153.t1	ZN782_HUMANZinc finger protein 782 OS=Homo sapiens GN=ZNF782 PE=2 SV=1	GO:0005622,GO:0003677,GO:0003700,GO:0005515,GO:0006351,GO:0007010,GO:0022604,GO:0045892,GO:0070895	1	0.0009499	0.0795819	0.00432044	0.334367	0.000485576	0.032048	0.699312	0.621797	-0.988736	-0.840612	-0.627189	1.03627	1.8432	-0.55382	-0.234176	-1.47626	-0.410446	0.930656
hc_entry9590	TTATTAAAAGGAGGGAGGCCAAAAGATATCACGTTTACAACACCTGCAGATATGCAAGAC	Sc4wPfr_461.g8108.t1			3	0.00095212	0.0796151	0.000294162	0.233452	0.000117075	0.00772697	-1.2005	-0.519432	0.708467	1.72284	0.631406	-0.800252	-1.31402	-1.12049	0.376389	1.17962	-0.154562	0.490526
hc_entry16651	TGTGTCATAGCAATTGTACATCACAAGAGCTATTGGTTCAACTCAACAAAGGAGATATTT	Sc4wPfr_266.2.g14196.t1			4	0.000955512	0.0797054	0.0175407	0.43354	0.000485576	0.032048	0.0314495	-1.01535	-0.0660056	1.06915	2.21797	0.292124	-0.932482	-1.61537	-0.252945	0.0978339	0.439184	-0.265561
hc_entry166	CAGCTGATCAAACAGATATTCCACTTGAGGTTGCACAATACATTAATTTTTCGAATCAAG	Sc4wPfr_139.g158.t1	RASF2_MOUSERas association domain-containing protein 2 OS=Mus musculus GN=Rassf2 PE=1 SV=1	GO:0000776,GO:0005634,GO:0005737,GO:0015630,GO:0004672,GO:0005515,GO:0007165,GO:0031954,GO:0033137,GO:0043065,GO:0044763,GO:0045860,GO:0046330,GO:0050821	2	0.000968132	0.0797054	0.0175407	0.43354	0.000172127	0.0113604	-0.708183	0.664686	0.12227	-1.10581	-0.982974	0.432308	1.11226	1.62028	0.136077	-1.42405	-0.868316	1.00146
hc_entry2712	CACCATGTGTTTGATCAATCAGCTACAGCACCACCATATAGCATTTTAAAAATTTGCAAA	Sc4wPfr_350.g2274.t1			4	0.00100079	0.0810454	0.000544245	0.240775	0.000100016	0.00660105	-0.351024	-1.39044	-0.460526	1.4213	1.56873	0.328461	-0.875504	-1.46163	-0.345122	0.97018	0.328461	0.267124
hc_entry13579	AAATGCGAAGTATATTTAGGTGGCATGGGTTACATTTCAGTCGGACCGAACCCCTTTTGC	Sc4wPfr_73.g11497.t1	TES_XENLATestin OS=Xenopus laevis GN=tes PE=2 SV=1	GO:0005634,GO:0005737,GO:0005886,GO:0005925,GO:0043234,GO:0005515,GO:0008270,GO:0008285	3	0.00101225	0.0812212	0.0175407	0.43354	0.000415113	0.0273974	-0.870725	0.339236	1.49022	-0.223513	0.21937	-1.23837	-1.08487	0.708687	1.26081	1.18589	-0.932056	-0.854679
hc_entry22515	TTAAACGAAAGTAATACAGGATTTATGACGAGTTGGAACGGCAGAATTATTGGCGCCTAA	Sc4wPfr_66.g19093.t1	YCP8_SCHPOUncharacterized oxidoreductase OS=Schizosaccharomyces pombe (strain 972 ATCC 24843) GN= PE=3 SV=1	GO:0012505,GO:0016020,GO:0043231,GO:0044444,GO:0044446,GO:0033764,GO:0009058,GO:0034754,GO:0044255,GO:0044281	3	0.00102107	0.0813918	0.0089799	0.377251	4.09815e-05	0.00270478	-0.850879	-0.59094	0.686621	0.554062	1.22414	-0.751127	-1.39534	-1.2578	0.577776	0.759539	1.5469	-0.502957
hc_entry13921	TAACAGAAGAAAAGGTTGAGGTGTGGTTCAAAAATCGCCGAGCCAGATGGAGAAAGCAAA	Sc4wPfr_802.g11765.t1	GSC_DROMEHomeobox protein goosecoid OS=Drosophila melanogaster GN=Gsc PE=2 SV=2	GO:0005634,GO:0005667,GO:0000978,GO:0001077,GO:0001103,GO:0000122,GO:0006366,GO:0007369,GO:0007601,GO:0014036,GO:0021854,GO:0021904,GO:0023019,GO:0030178,GO:0042474,GO:0043010,GO:0045944,GO:0048644,GO:0048699,GO:0048704,GO:0060173	1	0.00103117	0.0813918	0.0089799	0.377251	0.000172127	0.0113604	1.13345	0.878525	-0.270756	-1.2709	-0.766208	0.887814	1.06831	1.1936	0.0195962	-1.56655	-0.602049	-0.704837
hc_entry33203	CAATGAAATAGGTTCGAACAACTTTAATACACATATGACCATGAACTTAGAAGGAGCTGA	Sc4wPfr_414.g27725.t1			1	0.00103411	0.0814763	0.0089799	0.377251	0.0001467	0.00968219	0.853582	-0.864503	-0.949969	-0.858887	1.03124	0.848775	0.156212	-0.100542	-0.883529	-1.5373	0.788282	1.51665
hc_entry18652	AATCTACATATTCAGCTTCATCTGCGTGAGTTTAATCGTACAAGGTTTAGCGCTATAGAT	Sc4wPfr_17.g15866.t1	SPG21_DANREMaspardin OS=Danio rerio GN=spg21 PE=2 SV=1	GO:0005829,GO:0010008,GO:0030140,GO:0042609,GO:0050851	4	0.0010719	0.082347	0.0175407	0.43354	0.000567961	0.0374855	0.318712	-1.1139	-0.670417	0.675875	2.08893	1.21754	-0.419191	-1.20878	-1.03978	0.352703	0.0450489	-0.246749
hc_entry15620	GTCAACGAGAGGGTTGGGTCAAGTTGGCATTTTTCCTTATAAGTTTTTTCATATACTTAT	Sc4wPfr_208.1.g13278.t1	CNIH1_PONABProtein cornichon homolog 1 OS=Pongo abelii GN=CNIH1 PE=2 SV=1	GO:0005789,GO:0005794,GO:0012507,GO:0032281,GO:0033116,GO:0043198,GO:0045211,GO:0016247,GO:0031730,GO:0006955,GO:0007165,GO:0021545,GO:0035249,GO:0042391,GO:0048208,GO:0051668,GO:1902684,GO:1903743,GO:2000310,GO:2000311	4	0.00110335	0.0831486	0.0175407	0.43354	0.000212543	0.0140278	-0.773688	-0.222291	0.605099	0.556343	1.79742	-0.0628124	-1.17847	-1.75258	-0.820775	0.633336	0.895824	0.322601
hc_entry34633	GAACGATTTCATTGATAGTTTTGCTGTTGCAGAACAAATATATGCGGATTACTGCATGAT	Sc4wPfr_208.g28883.t1	TBD_CANLFTubulin delta chain OS=Canis lupus familiaris GN=TUBD1 PE=2 SV=1	GO:0005654,GO:0005814,GO:0005876,GO:0005488,GO:0000226,GO:0022402	1	0.0011331	0.0835343	0.0175407	0.43354	0.0001467	0.00968219	0.794562	0.362728	-1.6824	-0.184451	0.447637	2.00862	0.395553	-0.705771	-1.1167	-0.999713	0.287563	0.392376
hc_entry15794	CAAAATGCGCTAATACAAACGGCTGCACGCACTTTACACATAATCCGGACGAAAAAGGAG	Sc4wPfr_423.g13437.t1			4	0.00114352	0.0835354	0.000794327	0.240775	0.000172127	0.0113604	-0.523061	-0.834291	-0.806191	-0.0483117	2.10092	0.23916	-0.996074	-1.32672	-0.0975413	0.847553	1.16014	0.284419
hc_entry20458	GATGACAGCGATCAAGTATTTTCACTTGGTACAAATCAATGGATGGGCAATTATTATGGA	Sc4wPfr_506.g17447.t1			2	0.00114527	0.0835354	0.000794327	0.240775	0.000291798	0.0192587	0.467112	1.14485	0.468732	-0.424486	-0.930517	-0.977744	1.2065	1.33901	0.781212	-0.918973	-1.41139	-0.744295
hc_entry4747	CTACCAGAAGCTTCAAATCAAATTGTTCCGCATTCAGATCATTCAATGAAAGTTGGTTAA	Sc4wPfr_319.1.g3974.t1	GNPTG_MOUSEN-acetylglucosamine-1-phosphotransferase subunit gamma OS=Mus musculus GN=Gnptg PE=1 SV=1	GO:0012505,GO:0043231,GO:0044444,GO:0070062,GO:0046835	2	0.00118712	0.0836824	0.00432044	0.334367	0.000291798	0.0192587	0.666479	0.115516	-0.405356	-1.09813	-1.06322	-0.227228	1.8952	1.46056	0.699397	-1.16855	-0.555605	-0.319066
hc_entry6591	TCCGTGTTTACCTGATCAAGAACATGTCGACTTATTCACAAAACAATTTTGTGGTGCTTC	Sc4wPfr_253.1.g5567.t1	EFCB1_XENLAEF-hand calcium-binding domain-containing protein 1 OS=Xenopus laevis GN=efcab1 PE=2 SV=1	GO:0005509	4	0.00129715	0.0848096	0.00432044	0.334367	0.0005819	0.0384054	0.235966	-0.697453	-1.15973	0.126032	1.8829	0.673838	-0.336592	-1.95766	-0.0126262	0.0719274	1.06531	0.108084
hc_entry22790	AAGATTTATTAGACGAAGTTTTGGTTGTCAAACTGATTCTCTAATTCGTGGAAGAAGCAG	Sc4wPfr_347.g19321.t1	C3AR_DANREC3a anaphylatoxin chemotactic receptor OS=Danio rerio GN=c3ar1 PE=3 SV=1	GO:0004930,GO:0007186,GO:0032501,GO:0044763	1	0.00139826	0.0853605	0.00432044	0.334367	0.0001467	0.00968219	1.44855	0.0215387	-0.429152	-1.25825	-0.504538	0.146754	1.3468	0.819217	0.92759	-1.51121	-1.10419	0.0968874
hc_entry41008	GCAAAAAATCTGACACACACACACATTTTGCATTAAATGTAATATCCACATGTGCTGTGT	Sc4wPfr_119.3.g4214.t1			3	0.00143143	0.0857416	0.0175407	0.43354	0.000201967	0.0133298	-0.586109	-1.22535	1.20202	0.880174	-0.0885959	-0.621128	-1.16688	-0.964204	0.526117	1.50658	1.15172	-0.614349
hc_entry17436	AATGGAGAAATATCTGACTCGGATAATAATACTGTGTGTGATCAAGATCTATTTTCAGCG	Sc4wPfr_618.g14850.t1			1	0.00143236	0.0857416	0.0132603	0.43354	0.000146943	0.00969824	0.785153	0.805867	-1.01205	-0.280419	-0.726587	0.43632	1.64427	1.15659	-0.246861	-1.6653	-1.01205	0.115059
hc_entry25428	ACAACAAAATTGCAAAGGGCTTGGGGAGAGTGGAAAGATATATACATCTCAAGATCTTCA	Sc4wPfr_457.g21405.t1	SAMH1_HUMANDeoxynucleoside triphosphate triphosphohydrolase SAMHD1 OS=Homo sapiens GN=SAMHD1 PE=1 SV=2	GO:0005654,GO:0005886,GO:0003723,GO:0005515,GO:0008270,GO:0008832,GO:0032567,GO:0006203,GO:0045088,GO:0046061,GO:0051289,GO:0051607,GO:0060337	2	0.00147121	0.086542	0.00432044	0.334367	0.000567961	0.0374855	0.447699	1.01246	0.990093	-0.361137	-1.08537	-0.503037	0.983298	1.3414	0.599641	-1.50364	-0.955737	-0.965675
hc_entry33104	TCTCCTAGTCATATTGCTGACTCAATTAAAGCTTTGGCTAAAAGTGTACAAGATTCAACT	Sc4wPfr_759.g27641.t1			1	0.00150962	0.0874416	0.0175407	0.43354	0.000172127	0.0113604	0.608194	0.818921	-1.44474	-1.14753	-0.495617	1.25884	0.669472	0.555836	0.0267647	-1.74434	-0.0650954	0.959295
hc_entry43444	CAACTGTATCATCATGTATATGGAAGATATGCAGCTGGTCATGAGTTTGCCATCTCCTAA	Sc4wPfr_691.g31344.t1	DEOC_BOVINDeoxyribose-phosphate aldolase OS=Bos taurus GN=DERA PE=2 SV=1	GO:0005634,GO:0005829,GO:0070062,GO:0004139,GO:0006098,GO:0009264,GO:0016052,GO:0046121,GO:0046386	3	0.00152393	0.0874416	0.00432044	0.334367	0.0001467	0.00968219	-0.644964	-0.593001	0.411257	1.44359	1.33983	-1.49491	-1.06307	-0.639074	-0.20541	1.18792	0.808729	-0.550894
hc_entry14637	GACCATAACAGCTTTTATTCGGAGACTCAAAGGAAAAAGGTTGCTGATATAGTTTCTTAA	Sc4wPfr_59.2.g12399.t1	GCP2_MOUSEGamma-tubulin complex component 2 OS=Mus musculus GN=Tubgcp2 PE=1 SV=2	GO:0000923,GO:0005654,GO:0005813,GO:0005816,GO:0005819,GO:0005829,GO:0005881,GO:0008275,GO:0016020,GO:0005200,GO:0043015,GO:0051011,GO:0051321,GO:0031122,GO:0051298,GO:0051415,GO:0090307	4	0.00152851	0.0874416	0.032459	0.508361	0.000249039	0.0164366	0.0581986	-1.01464	-0.798753	1.14529	0.922522	0.392828	-0.753465	-1.12674	-0.480892	2.17085	-0.0359641	-0.479226
hc_entry35092	CTGGTAATTTCCAGCACAGTGTCGCGAAATCTCGAAATGAAGGCAATGAAAAATTGGATT	Sc4wPfr_126.2.g29250.t2	CDKL5_MOUSECyclin-dependent kinase-like 5 OS=Mus musculus GN=Cdkl5 PE=1 SV=1	GO:0005654,GO:0005813,GO:0032587,GO:0032839,GO:0044294,GO:0070062,GO:0004693,GO:0005524,GO:0048365,GO:0001764,GO:0006974,GO:0007165,GO:0007548,GO:0030517,GO:0043547,GO:0045773,GO:0046777,GO:0050775,GO:0051726,GO:0097484,GO:1903047,GO:1903955	2	0.00153137	0.0874686	0.0089799	0.377251	0.000679443	0.0448432	0.516202	1.20894	1.25771	-0.474321	-1.27199	-0.181764	0.610488	1.28299	0.214275	-1.56764	-0.696974	-0.897912
hc_entry14019	AACGTTTAGCAATATTCTTAACCTGCATACCATTTTTCCCCTGTCTAAGTTGCTACCCTG	Sc4wPfr_174.g11860.t1			4	0.001537	0.0874686	0.00432044	0.334367	8.48445e-05	0.00559974	0.74216	-0.568698	-0.711343	-0.573904	1.52046	2.21216	-0.109751	-0.552144	-1.14166	-0.592061	-0.323286	0.0980666
hc_entry17073	GCAGATTTGGTGAATTGTACAAATAATTTATATCGCTCCTCCAGACAGCTTATGATTACA	Sc4wPfr_32.g14535.t1	EP400_HUMANE1A-binding protein p400 OS=Homo sapiens GN=EP400 PE=1 SV=4	GO:0043234,GO:0044451,GO:0005515,GO:0016573	1	0.00157955	0.0881447	0.00193362	0.285137	0.000201967	0.0133298	1.5972	1.00761	-0.61265	-1.11534	-0.187112	0.234837	0.728558	-0.1752	-0.194602	-2.12179	0.050897	0.787587
hc_entry36271	GATGAAATGTACAAAACCCTCCATGATGTATTACAACTTCCACCGCCTCAGGGGATTATT	Sc4wPfr_1152.g30248.t1			3	0.00160026	0.0881447	0.00665017	0.377251	0.000415705	0.0274365	-0.403649	-0.0910304	-0.0352686	0.81728	1.0125	0.615635	-1.67136	-1.51666	-0.0352686	1.35819	0.92732	-0.977687
hc_entry11430	GAAAACGCTTCCAAGTATAATGTGGAGGCATTGTTTTGTTATTTGAGGGTAAAACACTGT	Sc4wPfr_926.1.g9707.t1			2	0.00161446	0.0884183	0.00193362	0.285137	1.24901e-05	0.000824345	1.73546	0.46234	0.115983	-1.21648	-1.57588	0.111708	1.00204	0.974309	0.530052	-0.71146	-0.826039	-0.602036
hc_entry11461	GGCGGTTATATATGCTATGAAATTAGAACATCGAGTTGTTGCTCCTTATAATGAAGGAAA	Sc4wPfr_926.1.g9731.t1	MCCA_RATMethylcrotonoyl-CoA carboxylase subunit alpha, mitochondrial OS=Rattus norvegicus GN=Mccc1 PE=1 SV=1	GO:0005759,GO:0005829,GO:0005886,GO:0000166,GO:0004485,GO:0009374,GO:0019899,GO:0006552,GO:0006631,GO:0006768,GO:1901576	2	0.0016254	0.0884629	0.000794327	0.240775	0.000201967	0.0133298	0.410088	1.0803	0.991104	0.0306656	-1.99579	-0.307344	0.567266	1.30205	0.488858	-1.14888	-0.814272	-0.604039
hc_entry37221	CTAAGCATGCTTGATGGAATTGGTTCAGATAACACTAATATGAGAGTTCCGGATTACTAA	Sc4wPfr_2518.g31028.t1	ZMIZ2_MOUSEZinc finger MIZ domain-containing protein 2 OS=Mus musculus GN=Zmiz2 PE=1 SV=2	GO:0005739,GO:0016604,GO:0043596,GO:0005515,GO:0019789,GO:0030374,GO:0046872,GO:0007154,GO:0009968,GO:0010605,GO:0030154,GO:0031324,GO:0032268,GO:0040007,GO:0042127,GO:0043433,GO:0044260,GO:0045944,GO:0048514,GO:0051716,GO:0060765,GO:0090304	1	0.00163011	0.0885744	0.00193362	0.285137	0.000415113	0.0273974	1.09855	0.621781	-0.897088	-0.371927	-0.752836	1.15069	1.38579	0.520667	0.130289	-1.93697	-0.759122	-0.189819
hc_entry17394	CAAAAATAGTGTTATCTACGTGCTTAAGCGTGATTAGCTACGTTAAGGCACATATCACAT	Sc4wPfr_399.2.g14810.t1			4	0.0016691	0.0889893	0.0175407	0.43354	0.000117075	0.00772697	0.0549419	-0.878393	-0.756378	-1.13046	1.12155	1.96786	0.206935	-1.20564	-0.712197	-0.210628	0.709849	0.832558
hc_entry40372	ACGGGCTAACCTTAATCTTGTAACACAAAGGCTTTATGAATGCATACGTGGTAAGAAATT	Sc4wPfr_431.1.g33617.t1			2	0.00167054	0.0889893	0.0089799	0.377251	0.000679443	0.0448432	0.418017	0.466784	0.103738	-1.1251	-1.35653	-1.02581	0.955484	1.7409	0.935213	-1.19366	-0.269262	0.350223
hc_entry5940	GAAAACATTGACATATGTAATCGCATTGAGTTTCTTTCTCGCCTCTTTTTTCCTTTAGCT	Sc4wPfr_1272.g4995.t1	GBRB3_RATGamma-aminobutyric acid receptor subunit beta-3 OS=Rattus norvegicus GN=Gabrb3 PE=1 SV=1	GO:0005887,GO:0034707,GO:0044424,GO:0045202,GO:0070062,GO:1902711,GO:0004890,GO:0005237,GO:0005254,GO:0005515,GO:0022824,GO:0043169,GO:0099095,GO:0007186,GO:0007399,GO:0022607,GO:0043200,GO:0051932,GO:0071420,GO:1901701,GO:1902476	1	0.00168591	0.0892145	0.00193362	0.285137	0.000341892	0.0225649	1.11643	0.283602	-0.591565	-1.15561	-0.733073	0.537145	1.93655	0.742369	0.201631	-1.54752	-0.157288	-0.632672
hc_entry2075	AACACTCAAAATACGAAACTACAACGCCACTATATACCAGGTACCCACTGGTTAGTATAA	Sc4wPfr_14.g1748.t1			1	0.00169885	0.0892928	0.000794327	0.240775	0.000415113	0.0273974	0.97452	-0.413266	-0.919124	-0.574258	0.12123	1.01489	1.74055	0.221967	0.00716666	-0.733506	-1.94612	0.505951
hc_entry27681	AGCAGTCTACGAGAAAATTTGAATCGAAGTTTTGAAGAAATCATGGTATCGCCAAATCAA	Sc4wPfr_91.g23184.t1			2	0.00172332	0.0893172	0.032459	0.508361	0.000485576	0.032048	-0.120933	1.17658	0.373859	-1.49529	-0.84487	-0.600779	1.73365	1.14835	0.0911075	-1.33893	-0.155748	0.0329923
hc_entry42903	GGTACATCTTCAGCTGTCATGTCAAGTTGGTGGGTTAAATATGATCATTTAAATGAGAAA	Sc4wPfr_161.g25572.t1			1	0.00174512	0.0894341	0.0175407	0.43354	0.000291798	0.0192587	0.316781	1.3239	-0.00212356	-1.27114	-0.800792	0.608842	0.270974	1.00273	-0.0209097	-1.84357	-0.780993	1.1963
hc_entry38843	TTAGAGAACGATTTGAAGGTTACTGGTATCAAGCGAATATAAGCCTGCGAGGTTTCAAAG	Sc4wPfr_296.g32372.t1			3	0.00176989	0.0898877	0.00193362	0.285137	0.000212543	0.0140278	-0.759434	-0.402219	0.00637591	0.547407	1.20981	-0.1203	-1.2935	-1.28281	-0.335358	1.85726	1.13462	-0.561851
hc_entry22778	CGAAGAAGAACAAGCGATTTAAACGGAACGGAACGAATTTTGATGTCAAGCCTGAGTAAA	Sc4wPfr_347.g19314.t1			1	0.00180175	0.0899416	0.00432044	0.334367	0.000415113	0.0273974	1.30094	-0.152455	-1.3873	-1.43333	0.0731688	2.0099	0.48202	-0.31502	-0.901688	-0.118218	0.176333	0.265649
hc_entry34806	CGGGTTGTGTTGATTCTCTTACAACATTTATAAAAGAAAATATGATCATCCTTGGAGGCA	Sc4wPfr_447.g29011.t1	TSN11_MOUSETetraspanin-11 OS=Mus musculus GN=Tspan11 PE=2 SV=1	GO:0005604,GO:0005925,GO:0016021,GO:0044459,GO:0005178,GO:0016043,GO:0044763,GO:0050794,GO:0051179	2	0.00186342	0.090148	0.00136397	0.285137	6.69698e-05	0.00442	0.606117	0.996167	0.538619	-1.41126	-1.86363	-0.348633	0.881354	1.37779	0.630801	-0.326153	-0.540589	-0.540589
hc_entry33285	TGGCGTAAAGAGTGTATAACTGCTATAGACTCTGGTCTTCGAAATGAACATCGATCTTCT	Sc4wPfr_706.g27780.t1			1	0.00190264	0.090148	0.032459	0.508361	0.000679443	0.0448432	1.45684	-0.235605	-1.10367	-1.61838	-0.539149	1.66327	1.24034	0.237218	-0.365147	-0.25366	-0.33889	-0.143156
hc_entry26501	GATAGAGAAGCTGTCAATTTAGATGAGACATATCTCAAAGAAGTTCAACACGAAACAGTA	Sc4wPfr_1354.g22280.t1	MOS1T_DROMAMariner Mos1 transposase OS=Drosophila mauritiana GN=marinerT PE=1 SV=1	GO:0005634,GO:0003677,GO:0004519,GO:0046872,GO:0006310,GO:0015074,GO:0090305	1	0.00195442	0.0909473	0.032459	0.508361	0.0005819	0.0384054	1.78686	0.160557	-1.77937	-1.09631	0.176221	1.06811	0.685188	0.790772	-0.815164	-0.453699	-0.525599	0.00242209
hc_entry42983	ACGTTTGCAAAGCAAAATGTCGAAGTCGAGATTGTTGTATTGCAGGAGGTGGCGATTGTG	Sc4wPfr_788.g26554.t1			4	0.0019675	0.091145	0.000794327	0.240775	0.000679443	0.0448432	-0.652345	-0.444768	-0.964188	0.0660171	1.87129	0.921323	-0.553762	-1.48959	-0.841846	0.419202	1.21502	0.453648
hc_entry1263	TTTGTGTATGCTCAAAAACTTACCAACGTAACAAGTGAACGGACGGGAATATGTAAATAA	Sc4wPfr_363.g1065.t1	FUT8_XENTRAlpha-(1,6)-fucosyltransferase OS=Xenopus tropicalis GN=fut8 PE=2 SV=1	GO:0005737,GO:0016020,GO:0043227,GO:0016757,GO:0006486	4	0.00201677	0.0913465	0.0175407	0.43354	0.000415113	0.0273974	0.462506	-1.07679	-0.847588	-0.899439	1.36752	1.84066	0.56862	-0.722101	-1.15142	-0.219843	0.781923	-0.104048
hc_entry39069	TCTGGAATAGTCTAAAATTGGTTATGGATGAACCGCAACTTCTGTATGAAGTTAAAGTTC	Sc4wPfr_24.g32563.t1	PTPS_DROME6-pyruvoyl tetrahydrobiopterin synthase OS=Drosophila melanogaster GN=pr PE=1 SV=1	GO:0005739,GO:0005829,GO:0003874,GO:0042802,GO:0046872,GO:0006520,GO:0006729,GO:0007417,GO:0050999	4	0.00209145	0.0927741	0.0089799	0.377251	0.0001467	0.00968219	0.234522	-1.02268	-0.414265	-0.0696643	1.94035	1.74291	-0.213676	-1.33379	-0.931213	-0.244705	0.40057	-0.0883612
hc_entry60	AATGCAAGAAGCTTGTCAACTTGGTTTTCCACCAAGTGGTGTTGTAGTTGAAACAAAAAA	Sc4wPfr_1414.g55.t1			2	0.00214141	0.0928155	9.57492e-05	0.199017	5.66371e-05	0.00373805	1.3568	1.59239	-0.0935842	-0.674983	-1.34503	0.158646	0.37341	1.40348	-0.432888	-0.785862	-1.09684	-0.455544
hc_entry33759	CCAAAACCAGGTACATTTGACGTTCGTCAAGTACTCAACTCAACGTACTTCTTCAGCTAA	Sc4wPfr_353.g28152.t1	RPOM_MOUSEDNA-directed RNA polymerase, mitochondrial OS=Mus musculus GN=Polrmt PE=1 SV=1	GO:0009536,GO:0042645,GO:0003899,GO:0005515,GO:0006391,GO:0007005	1	0.00214919	0.0928155	0.032459	0.508361	0.000485576	0.032048	1.75691	0.9097	-0.438423	-1.06074	-0.310917	0.865064	0.523878	0.595714	0.339107	-1.78473	-0.797664	-0.597896
hc_entry39802	CTTTTGTTTGATTCATTGCTTGTTCCCTTATGGATTTATACAGAGAAAAGAATGGAGAGG	Sc4wPfr_341.g33174.t1			3	0.00215738	0.0928155	0.0175407	0.43354	0.000679443	0.0448432	-1.19447	1.00944	1.44944	1.4282	-0.808662	-0.341981	-1.17286	-0.176308	-0.124588	1.05135	-0.0655578	-1.054
hc_entry27511	GTACGCGTGTTATATTGGCTCCGTTGTTACAACTTTTTCATCAAAGTTGCTTTTTATGAA	Sc4wPfr_698.2.g23056.t1	TM175_DANREEndosomal lysomomal potassium channel TMEM175 OS=Danio rerio GN=tmem175 PE=3 SV=1	GO:0016020,GO:0043227,GO:0043229,GO:0044444,GO:0006810	1	0.00216099	0.0928155	0.00193362	0.285137	0.000341892	0.0225649	0.827134	0.168897	-1.16446	-1.32058	-0.813855	0.754144	1.94586	0.800917	-0.0503699	-1.0926	0.379065	-0.434156
hc_entry4759	GACGCAAGCTACATCGATTGTGCAATTGGAGAAAAAGATATTTATTGGAAAGATTTTGCT	Sc4wPfr_839.g3983.t1			4	0.0021793	0.0928155	0.00193362	0.285137	9.96624e-05	0.00657772	0.179296	-1.06711	-0.736909	-0.0657539	1.10448	1.42834	-0.508118	-0.604775	-1.71461	0.098574	0.365096	1.52148
hc_entry35817	AAGACTCTCATTTAATTATGGAGGAAGGTGTGGCTTTATGTGAGGAAGCAGGAGATTATG	Sc4wPfr_1107.1.g29845.t1	S14L2_RATSEC14-like protein 2 OS=Rattus norvegicus GN=Sec14l2 PE=1 SV=1	GO:0044424,GO:0070062,GO:0005515,GO:0009889,GO:0050794,GO:0080090	3	0.00218385	0.0928155	0.00432044	0.334367	0.000415113	0.0273974	-1.35272	0.64438	2.28729	-0.0871112	-0.256672	-1.11644	-0.786154	-0.370622	0.377406	0.826438	0.468804	-0.634599
hc_entry35462	TGCAAGGCCTTTTAAAGTTAAAAGAAAATACTCTCCACCGTTGGAGTATAATAACAAAGC	Sc4wPfr_215.1.g29548.t1			3	0.00218975	0.0928155	0.00432044	0.334367	0.000201967	0.0133298	-0.606336	1.7018	1.79164	-0.280706	-0.290695	-1.56284	-0.554027	-0.261713	0.186775	0.610333	0.291713	-1.02595
hc_entry16713	CTCAACAACCATCAATTGTTTCTCAAAATGACGAAGGTGATAAACTGGATACTTCACATT	Sc4wPfr_1844.g14249.t1	UBXN4_RATUBX domain-containing protein 4 OS=Rattus norvegicus GN=Ubxn4 PE=1 SV=1	GO:0005789,GO:0043234,GO:0019899,GO:0031593,GO:0042177,GO:0045861,GO:1903321	1	0.0021959	0.0928155	0.032459	0.508361	0.000567961	0.0374855	0.482101	-0.762116	-1.88937	-0.44523	0.242863	0.857349	0.798609	-0.315128	-0.158882	-1.31423	1.2419	1.26213
hc_entry38701	GGTTACTGTGAGCATGGATGCAAAACAGATGAACCTATTTTTTATCATTCGAAAAGTTCT	Sc4wPfr_381.1.g32281.t1	RNOY_CRAGIRibonuclease Oy OS=Crassostrea gigas PE=1 SV=1	GO:0005764,GO:0005783,GO:0044421,GO:0044446,GO:0070013,GO:0004540,GO:0016070	4	0.00221052	0.0928155	0.00193362	0.285137	0.000291798	0.0192587	-0.262117	-0.739952	0.23772	0.359817	1.80311	0.378658	-1.23067	-1.88562	-0.457064	1.00399	0.714213	0.0779134
hc_entry35099	TTAGCTCCCCCGGATTCAAATAAACCTTGCAAAGTCACAAGTGGTGTTTGTGGCATATAA	Sc4wPfr_126.2.g29257.t1	SGCG_CANLFGamma-sarcoglycan OS=Canis lupus familiaris GN=SGCG PE=3 SV=1	GO:0016011,GO:0005515,GO:0044763,GO:0048513,GO:0061061	1	0.00221574	0.0928155	0.0089799	0.377251	0.000679443	0.0448432	0.816472	-0.844577	-0.96295	-1.4956	0.0700416	1.47596	1.87774	0.169625	-0.443508	-0.720151	0.0510095	0.00593465
hc_entry33834	TTTCTTGACACTGAATATGCCAATGTTGGTGCTACTACTATGTACGCAAACTTGAATTAA	Sc4wPfr_287.2.g28208.t1	FGFR2_CHICKFibroblast growth factor receptor 2 OS=Gallus gallus GN=FGFR2 PE=2 SV=1	GO:0012505,GO:0016020,GO:0043231,GO:0044444,GO:0071944,GO:0004713,GO:0005515,GO:0006355,GO:0006468,GO:0008283,GO:0008284,GO:0008543,GO:0010557,GO:0022612,GO:0030324,GO:0030850,GO:0030900,GO:0031328,GO:0035272,GO:0043009,GO:0043410,GO:0043583,GO:0044710,GO:0045595,GO:0045935,GO:0048519,GO:0048562,GO:0048589,GO:0048646,GO:0048666,GO:0048705,GO:0048762,GO:0051094,GO:0051179,GO:0051240,GO:0051345,GO:…	2	0.00223841	0.0928155	0.000294162	0.233452	0.000125032	0.0082521	0.261123	0.841816	0.686267	0.330323	-2.18293	-0.820497	0.498041	1.19196	0.976242	-0.816957	-0.956724	-0.00865908
hc_entry8940	ACAGTATTTCAGTGGTTGTTCTGTGTTTCAACCTCGTTACAAGTTGAAGCTCTTCATTTC	Sc4wPfr_727.g7582.t1	AGRG4_HUMANAdhesion G-protein coupled receptor G4 OS=Homo sapiens GN=ADGRG4 PE=2 SV=2	GO:0005622,GO:0016021,GO:0042995,GO:0044459,GO:0097458,GO:0004888,GO:0005515,GO:0046872,GO:0007186,GO:0007399,GO:0044763,GO:0048522,GO:0051179,GO:0060562,GO:0098609	1	0.00224121	0.0928155	0.0089799	0.377251	0.000415113	0.0273974	1.06579	0.552695	-0.547379	-1.11798	-0.644975	1.01922	1.35514	0.80142	0.361394	-1.83951	-0.336424	-0.669388
hc_entry6954	ATAAATGTGAAATGCCCCTACCGCCTCCCCGTAAACACACACACACGAATAAAGATTATA	Sc4wPfr_508.g5886.t1			4	0.00224304	0.0928155	0.032459	0.508361	0.000567961	0.0374855	0.650299	-0.821756	0.409237	0.703618	0.939111	0.584987	-1.50719	-1.70108	-0.380087	0.843513	1.12832	-0.848975
hc_entry37084	GGAGCGAGATCGCCTTATTTAGCTCCAGAATCTAATGCTCATTCATCTGAAATAAATTCT	Sc4wPfr_463.g30914.t1	ADA12_MOUSEDisintegrin and metallo ase domain-containing protein 12 OS=Mus musculus GN=Adam12 PE=1 SV=2	GO:0005634,GO:0005739,GO:0005802,GO:0016020,GO:0044421,GO:0005515,GO:0008237,GO:0008238,GO:0016491,GO:0046914,GO:0006508,GO:0007155,GO:0010033,GO:0010035,GO:0044237,GO:0044710,GO:0044763,GO:0044767,GO:0048522,GO:0048856,GO:0070887	2	0.00224665	0.0928155	0.00432044	0.334367	8.48445e-05	0.00559974	0.836756	0.855013	-0.103029	-1.02275	-2.18195	-0.383069	0.704437	1.58693	0.504248	-0.449166	-0.365506	0.018076
hc_entry37931	TACATCTACGCGTATTTTTCTTCCGTCTCCAAACTTGCCCAAGCAGAAAAATTCGCCAAA	Sc4wPfr_338.1.g31632.t1	HES1B_XENLATranscription factor HES-1-B OS=Xenopus laevis GN=hes1-b PE=2 SV=1	GO:0005654,GO:0000981,GO:0042803,GO:0042826,GO:0043425,GO:0043565,GO:0046982,GO:0000122,GO:0002088,GO:0003151,GO:0003281,GO:0007219,GO:0007389,GO:0008283,GO:0008284,GO:0014014,GO:0014015,GO:0014029,GO:0016043,GO:0021501,GO:0021861,GO:0022603,GO:0030509,GO:0030857,GO:0033504,GO:0035909,GO:0043066,GO:0045165,GO:0045685,GO:0045893,GO:0045995,GO:0046427,GO:0048468,GO:0048505,GO:0048568,GO:0048598,GO:…	1	0.00226668	0.0928155	0.0175407	0.43354	0.000664276	0.0438422	0.149504	-0.100765	-0.707576	-0.28647	0.261841	1.71354	1.63064	-0.428188	-0.830181	-1.92416	0.331274	0.190535
hc_entry33971	GGTAGATGACTATTTTAATTCTACAGATAACGAGGTTGATGATTTGCCCGATGAAGATTT	Sc4wPfr_113.1.g28306.t1			2	0.00227014	0.0928155	0.032459	0.508361	0.000400578	0.0264382	-0.717823	0.300374	1.92714	-1.15922	-0.826117	-0.804787	0.900295	1.28782	0.518914	-1.02161	-0.469648	0.0646619
hc_entry6432	GAAGACGGTTTATTCGTTTGGAAAATGTGTTATTTACATTGATCGCGACGTTGTGTTTTA	Sc4wPfr_629.g5413.t1	TFP11_XENLATuftelin-interacting protein 11 OS=Xenopus laevis GN=tfip11 PE=2 SV=1	GO:0000784,GO:0005730,GO:0016607,GO:0071008,GO:0071013,GO:0005515,GO:0000390,GO:0031333,GO:0031848,GO:0032091,GO:1904876	2	0.00231275	0.0931901	0.0089799	0.377251	3.1589e-05	0.00208487	0.218963	1.29064	-0.376035	-0.71226	-1.71035	0.0732159	0.700478	1.94447	-0.110644	-1.15324	-0.28193	0.116708
hc_entry18248	AGCGGATAATGAAATTAACGAACACGAAGAAATAAGTCCAATTTACCACGGCTTCTTAGA	Sc4wPfr_1153.g15514.t1			4	0.00232287	0.0931901	0.0175407	0.43354	0.000212543	0.0140278	0.365312	-1.29465	-0.985622	-0.364551	1.98468	1.40827	0.0798881	-0.740952	-0.416405	-0.918407	0.123168	0.759268
hc_entry37678	CAGGACAGTCAGAAATCAATGTTTAGAAGACACACTGCACCAAATTCAAGTATGAATTTT	Sc4wPfr_691.g31408.t1	BCAP_HUMANPhosphoinositide 3-kinase adapter 1 OS=Homo sapiens GN=PIK3AP1 PE=1 SV=2	GO:0007165,GO:0031323,GO:0045088,GO:0048584	2	0.00234839	0.0934858	0.0175407	0.43354	0.000485576	0.032048	0.490055	0.988233	-0.764371	-0.672517	-1.3025	-0.375952	1.43948	1.8333	0.117006	-0.312089	-1.12464	-0.316013
hc_entry12606	CAGAAAGGTATCGGACAGCAACTTGGATTTCTTACAAAAAACATTAGACAGTGATTCAAA	Sc4wPfr_178.g10676.t1	HMCN2_MOUSEHemicentin-2 OS=Mus musculus GN=Hmcn2 PE=1 SV=1	GO:0016020,GO:0043227,GO:0043229,GO:0044421,GO:0044444,GO:0071944,GO:0003824,GO:0005515,GO:0016043,GO:0043170,GO:0044237,GO:0048666,GO:0050794,GO:0050896	2	0.0023781	0.0937973	0.032459	0.508361	0.000249039	0.0164366	1.27957	1.53927	-0.631267	-0.878404	-1.75611	0.312549	0.748289	0.954096	-0.590139	-0.861359	-0.251161	0.134658
hc_entry32368	CAATAATGAACGCCAAATCAGGTACGGTTGATAGTTATCTCAGAAATTGCCCTGGAACAT	Sc4wPfr_245.g27008.t1	ASAH1_MOUSEAcid ceramidase OS=Mus musculus GN=Asah1 PE=1 SV=1	GO:0005615,GO:0005764,GO:0070062,GO:0016811,GO:0006665	4	0.0024265	0.0941133	0.032459	0.508361	0.000485576	0.032048	0.178675	-0.954995	-1.53895	-0.502897	1.19444	1.70088	0.844434	-0.962408	-0.315527	-0.811054	0.719759	0.447646
hc_entry1908	CTTGTGCTATTCAATTAAAGTCTTCCAATAGATTGTCCGGCTTGAACTCTTATAAGCATA	Sc4wPfr_172.1.g1630.t1			3	0.00244582	0.0942591	0.00432044	0.334367	0.000415113	0.0273974	-0.734786	0.314309	2.24533	0.629324	-1.08296	-1.56736	-0.271033	-0.303823	0.476054	0.767081	0.0817693	-0.553917
hc_entry36183	GTTTTGCAAGCAGAGCCACCAAAATCTAACGAAACTGCTAGAAAACGCCCAAGGACATGA	Sc4wPfr_115.g30167.t1	RBM45_MOUSERNA-binding protein 45 OS=Mus musculus GN=Rbm45 PE=1 SV=1	GO:0000781,GO:0005737,GO:0015030,GO:0016020,GO:0016363,GO:0070062,GO:0071013,GO:0003730,GO:0035198,GO:0061752,GO:0070182,GO:0098505,GO:1990247,GO:0000398,GO:0006406,GO:0007399,GO:0016233,GO:0031053,GO:0032211,GO:0032212,GO:0044806,GO:0051170,GO:1905663,GO:1990428	2	0.00244787	0.0942591	0.0089799	0.377251	9.96624e-05	0.00657772	1.01952	1.50781	-0.685773	-0.805624	-1.40577	0.452661	0.872596	1.25467	0.165767	-1.09741	-0.671158	-0.607287
hc_entry7580	CATGGAACTGAAATCTTCGCCTTCTTCTATCGCAAGATCAGATCATGGTTTTGCATTTTC	Sc4wPfr_458.g6406.t1	AT8A1_HUMANPhospholipid-transporting ATPase IA OS=Homo sapiens GN=ATP8A1 PE=1 SV=1	GO:0005783,GO:0044431,GO:0044433,GO:0055037,GO:0070062,GO:0097381,GO:0004012,GO:0005515,GO:0015075,GO:0043167,GO:0006996,GO:0008285,GO:0015914,GO:0034220,GO:0048522,GO:0048666,GO:0050877,GO:0097035	2	0.00245831	0.0942591	0.032459	0.508361	0.0005819	0.0384054	0.7897	0.547899	-1.0797	-1.26209	-1.59104	-0.083047	0.592553	1.89694	0.422554	-0.705704	0.0913785	0.380559
hc_entry40044	TTGCTGCACTCATGAAAGAAAATGTGGCAGCATGGATGAAACCATCAATTTTAATGAAAT	Sc4wPfr_844.g33351.t1			2	0.00250256	0.0942591	0.0089799	0.377251	0.000354852	0.0234202	1.38324	0.010823	-0.552069	-1.09804	-0.540191	-0.258316	1.33591	1.28087	1.08435	-1.29729	-0.567039	-0.782252
hc_entry9622	ATTCGCGAAGAAATATCAGGCTGCTTTTGCGATAAACCCATCTGCGTAAACATTAATTAA	Sc4wPfr_371.g8146.t1	TEP1_HUMANTelomerase protein component 1 OS=Homo sapiens GN=TEP1 PE=1 SV=2	GO:0030529,GO:0044428,GO:0005515,GO:0097159,GO:1901363,GO:0006259	4	0.00250618	0.0942591	0.0089799	0.377251	0.000354852	0.0234202	0.116907	-1.01264	-0.913705	0.805548	1.58581	0.332321	-1.54093	-1.16075	-0.456669	1.14581	0.496633	0.601661
hc_entry35164	TAGAAATGGTGCAATTAATGCTGCTTCATTTAAGAGCAGTTGGTACTGAAAATTGGGATC	Sc4wPfr_126.2.g29307.t1			2	0.00251092	0.0942591	0.032459	0.508361	0.000679443	0.0448432	-0.0599503	1.20034	-0.545057	-1.05728	-1.19591	-0.528465	1.04646	1.88758	0.89165	-0.760099	-0.356567	-0.522702
hc_entry11519	AACGTCCATGATCAGAACGCTGAAGAAGATGTCGTCATAAAAGCTTCTTCTTTTTTGTAA	Sc4wPfr_516.2.g9772.t2	CLPX_MOUSEATP-dependent Clp protease ATP-binding subunit clpX-like, mitochondrial OS=Mus musculus GN=Clpx PE=1 SV=2	GO:0005654,GO:0009841,GO:0042645,GO:0000166,GO:0004176,GO:0005515,GO:0016504,GO:0043167,GO:0051603	1	0.00251854	0.094362	0.0175407	0.43354	0.000201967	0.0133298	0.866098	-1.28838	-1.7062	0.402003	0.229494	1.20325	0.505324	-0.09246	-0.606196	-1.26726	0.530354	1.22398
hc_entry37625	GGCAAGATTTTTCGAGGCCGCAACAAAAACTAGATTCAAAATTAAGCAATGATGAAGATT	Sc4wPfr_691.g31372.t1	GLI3_HUMANTranscriptional activator GLI3 OS=Homo sapiens GN=GLI3 PE=1 SV=6	GO:0005794,GO:0005829,GO:0016592,GO:0097542,GO:0097546,GO:0000978,GO:0001228,GO:0003682,GO:0008013,GO:0008022,GO:0008270,GO:0035035,GO:0042826,GO:0000122,GO:0001501,GO:0001822,GO:0002076,GO:0006366,GO:0007411,GO:0007442,GO:0007507,GO:0008283,GO:0009611,GO:0009913,GO:0009954,GO:0019099,GO:0019101,GO:0021508,GO:0021522,GO:0021537,GO:0021696,GO:0021775,GO:0021904,GO:0021965,GO:0021983,GO:0030324,GO:…	2	0.00253077	0.0944885	0.032459	0.508361	0.000249039	0.0164366	-0.19669	0.478675	-0.217872	-1.16964	-1.81182	-0.0146563	1.66295	1.27233	1.09449	-0.387233	-0.512121	-0.198418
hc_entry24222	GATGCTCAGTCTTGCAAAACTAAAAAAGCTCTTTCCGTTAGAAATTATGGGCTATGTAAT	Sc4wPfr_455.g20408.t2	WFKN_DANREWAP, Kazal, immunoglobulin, Kunitz and NTR domain-containing protein OS=Danio rerio GN=wfikkn PE=2 SV=1	GO:0005576,GO:0005515,GO:0030234,GO:0043168,GO:0097367,GO:1901681,GO:0001932,GO:0010604,GO:0010605,GO:0016043,GO:0031325,GO:0044087,GO:0044763,GO:0044767,GO:0048523,GO:0048856,GO:0050790,GO:0050896,GO:0051128,GO:0051179	1	0.00255852	0.0944885	0.0089799	0.377251	0.000679443	0.0448432	1.61447	-0.355009	-1.134	-0.650969	-0.822808	1.14722	1.44539	0.178427	0.646409	-1.299	-0.529658	-0.240473
hc_entry9048	GTAGAGACGATGCTCTCAGGTATAGGATCGGCTGTGTGCGTTACATCAGCAAATTCATAA	Sc4wPfr_441.g7675.t1	FOXK1_MOUSEForkhead box protein K1 OS=Mus musculus GN=Foxk1 PE=1 SV=2	GO:0005654,GO:0000287,GO:0000978,GO:0001077,GO:0005515,GO:0006351,GO:0006928,GO:0007420,GO:0008284,GO:0008285,GO:0009653,GO:0030030,GO:0040011,GO:0042659,GO:0045664,GO:0045892,GO:0045944,GO:0048666,GO:0050768,GO:0050769,GO:0051726	2	0.00256844	0.0944885	0.00432044	0.334367	9.96624e-05	0.00657772	0.199061	1.22471	-0.395917	-0.51903	-1.78677	0.56656	1.11792	1.51703	-0.108862	-0.945736	-1.02008	0.151111
hc_entry41814	GCCATGGAACCAATGCAGTCATTGCAGTCATTGGTACTGTGAATCGTGTACTGGAAAAAA	Sc4wPfr_292.g13079.t1			3	0.00257099	0.0944885	0.00193362	0.285137	0.000485576	0.032048	0.283128	0.102814	1.81994	0.818793	-0.0831316	-1.63563	-1.52514	-1.04466	0.409888	0.613499	0.476483	-0.235977
hc_entry15948	AAACGCTTTCCAGCCATCATTCATAGCGAGGAATTCTGGAATCAGGAGGTTGAACTGGAT	Sc4wPfr_274.1.g13580.t1			2	0.00257606	0.0944885	0.032459	0.508361	0.000249039	0.0164366	0.545599	0.775805	-0.367948	-1.25452	-1.84081	0.251674	1.3033	1.31133	0.451303	-1.1416	0.0655111	-0.0996489
hc_entry12061	CAATGTTCCCGATGTCACTTAGCAACTTACTGTAGTAAAGAATGCCAAGTAAGTCATTGG	Sc4wPfr_469.1.g10208.t1			4	0.00263702	0.0950481	0.032459	0.508361	0.000679443	0.0448432	0.0371482	0.00156941	-1.11291	0.593084	1.98804	1.46718	-0.357469	-0.904778	-1.38082	-0.626158	0.0618193	0.23329
hc_entry23772	AAGTATAACTGGACAACGAATCAAGTCGGCATTCTCTCCATCCCATTCTCCGTTTTCTGA	Sc4wPfr_134.g20122.t1	PCY1B_RATCholine-phosphate cytidylyltransferase B OS=Rattus norvegicus GN=Pcyt1b PE=1 SV=1	GO:0044444,GO:0005488,GO:0016779,GO:0006656	4	0.00265655	0.0955156	0.000294162	0.233452	0.000249039	0.0164366	-1.2761	-0.385189	-0.0104567	0.140412	1.30116	-0.207881	-0.819794	-1.53674	-0.634906	0.974915	1.41098	1.0436
hc_entry40669	AGTGATTCATGAAGTTCTTACCTCATTGCTATCTCAACACAAAGCAAGAACTTCAGTTCT	Sc4wPfr_1327.g255.t1			4	0.00274445	0.0960662	0.0089799	0.377251	0.000679443	0.0448432	-0.867676	-0.811814	-1.08224	0.951254	1.40198	0.701731	0.0134905	-1.01034	-0.808307	-0.358487	0.0686182	1.80179
hc_entry9899	ACGACATGACGTTGCTGAATATTTTCTACGTCATTCGAATTTATACGTTCCAGTGCATTG	Sc4wPfr_598.g8374.t1	RM09_RAT39S ribosomal protein L9, mitochondrial OS=Rattus norvegicus GN=Mrpl9 PE=2 SV=1	GO:0030529,GO:0044429,GO:0005488,GO:0032543	3	0.00275815	0.0960662	0.032459	0.508361	0.0005819	0.0384054	-0.380805	-0.516957	-0.485868	0.568416	1.20358	-0.615159	-1.36292	-1.25733	-0.0540272	1.61409	1.45798	-0.170995
hc_entry13471	GATATAGAGAAAGCTTTTTTACAGATAGCATTAACACCCTTGGATCGTGACTATGTACAA	Sc4wPfr_272.g11404.t1			2	0.00276073	0.0960662	0.00193362	0.285137	0.0001467	0.00968219	0.240299	1.05954	1.22573	-0.214636	-1.17316	-1.26964	-0.394602	1.95396	0.401852	-0.473878	-0.63049	-0.724987
hc_entry40360	TTTTAACAACTCGTCGTTAGATGATATTGGGGATTGCTCACCTGAGGAACTGAATTTTTT	Sc4wPfr_431.1.g33605.t1			2	0.00282283	0.0963873	0.000294162	0.233452	5.66371e-05	0.00373805	0.545861	0.942913	0.273302	0.0964295	-1.43015	-1.06926	1.05804	1.38729	0.773861	-0.301691	-1.46617	-0.810428
hc_entry20463	CGAGGAATATATTGGGATTCAACAAACTCCCACATTTATGTTTGCAAAAACCAACATGTT	Sc4wPfr_506.g17451.t1			1	0.00282309	0.0963873	0.0175407	0.43354	0.000567961	0.0374855	1.31117	0.458935	-1.34631	-0.500841	-0.704084	0.2092	1.3023	1.0021	0.88222	-1.49189	-0.819049	-0.303754
hc_entry3122	GTATTTTGCGAAAAGAACGGCCAAGATTATTAGCAACCGCATTGGGAAGTAAAAATGAAA	Sc4wPfr_374.g2608.t1	RASLC_DANRERas-like protein family member 12 OS=Danio rerio GN=RASL12 PE=2 SV=1	GO:0005634,GO:0005737,GO:0000166,GO:0048523,GO:0050896	2	0.00283538	0.0963873	0.0175407	0.43354	0.000485576	0.032048	0.779651	0.199482	-0.639865	-0.441283	-1.8561	-0.543128	0.562253	1.60017	1.33638	0.117383	0.0384129	-1.15336
hc_entry20683	GAGGTTACTGTTCGAGTTGGAGAACTAAAAATTCCACTTTCTGAAGTTAACGATGATATT	Sc4wPfr_615.1.g17625.t1	T2EA_PONABGeneral transcription factor IIE subunit 1 OS=Pongo abelii GN=GTF2E1 PE=2 SV=1	GO:0005634,GO:0005737,GO:0005515,GO:0006366	4	0.00288931	0.0970056	0.0175407	0.43354	0.000664276	0.0438422	0.0972317	-0.144868	-0.473149	0.702649	1.63611	0.174742	-1.40892	-1.59373	-0.950356	1.28626	0.67962	-0.00559845
hc_entry11665	AAGCAGCAAGTTGCTATTTTTAAAGCAATACATATTGCAAGGAGACAAGGATTGCTTCCT	Sc4wPfr_122.g9881.t1	RT18A_HUMAN39S ribosomal protein S18a, mitochondrial OS=Homo sapiens GN=MRPS18A PE=1 SV=1	GO:0005763,GO:0003735,GO:0032543	4	0.00290195	0.0970659	0.032459	0.508361	0.000679443	0.0448432	0.620842	-0.63268	-0.788507	-0.647592	2.1937	1.12477	-0.777984	-0.679634	-1.09587	-0.129321	0.896567	-0.0842876
hc_entry16974	GGTGAAAGAGCAGTTTAAAAAAGATTATCAACAAATGGAGTTGCGATGCAATGAATTGCT	Sc4wPfr_32.g14473.t2			2	0.00297543	0.0972643	0.000794327	0.240775	0.000354852	0.0234202	0.535137	0.619292	1.17996	0.441257	-1.86111	-0.851761	-0.07887	1.47701	0.508552	-0.494127	-1.36016	-0.115181
hc_entry16492	AGTCAGCATGAAAGAATGGCCAATGCAATGAAAAATAATTCATCAGAAGTTCGGAACCAT	Sc4wPfr_2332.1.g14055.t1			2	0.00298184	0.097299	0.032459	0.508361	0.000354852	0.0234202	0.414586	0.210286	0.429061	-0.880506	-1.5306	0.107499	1.59752	1.40725	0.278234	-1.63005	-0.448621	0.04534
hc_entry5720	GGTATGTGAGTTGCTTTTAGGAAGGAACAAAGAAAGATTTGAAGAGTCGTTATCAAAGCA	Sc4wPfr_388.g4790.t1	ADRB2_CAVPOBeta-2 adrenergic receptor OS=Cavia porcellus GN=Adrb2 PE=3 SV=1	GO:0012505,GO:0043231,GO:0044444,GO:0044459,GO:0004935,GO:0005515,GO:1901338,GO:0006810,GO:0007189,GO:0007212,GO:0007399,GO:0007612,GO:0008015,GO:0009719,GO:0009966,GO:0010033,GO:0010638,GO:0010647,GO:0016239,GO:0023056,GO:0031401,GO:0032879,GO:0033554,GO:0044057,GO:0044710,GO:0044763,GO:0045762,GO:0048523,GO:0048585,GO:0051241,GO:0065008	1	0.00301888	0.0975029	0.00432044	0.334367	0.0001467	0.00968219	0.672564	0.43745	-0.225038	-2.03146	-0.604716	-0.0293786	0.981192	1.67117	0.33954	-1.37425	-0.059306	0.222233
hc_entry37405	AATACTCAGCTGCACTTGCTGCCATTTGCATTTCTAAATGAAATGAGATTAAGATTTGCC	Sc4wPfr_1335.g31191.t1			1	0.00302823	0.0975029	0.00432044	0.334367	0.000679443	0.0448432	0.585247	0.975795	-0.733669	-1.32038	-0.142756	1.29543	1.43549	0.286224	0.389792	-1.63817	-0.795851	-0.337141
hc_entry23497	GCACAGAACAAGCGTGTGTCTGGAATAAGTCTTCTAAGATATAAAATTGCGCCTTATAAC	Sc4wPfr_80.g19905.t1			4	0.00304631	0.0975029	0.0175407	0.43354	8.48445e-05	0.00559974	-0.726354	-0.755908	-0.454888	1.18203	0.689645	-0.144185	-1.43185	-1.1466	-0.614536	1.41333	1.19684	0.792474
hc_entry3903	CATTGGTAAAGAACTTTCAACTGCAGAGGAGGTACTATCAAATACTCTTGGATATTTATC	Sc4wPfr_1357.1.g3238.t1	TIC32_ARATHShort-chain dehydrogenase TIC 32, chloroplastic OS=Arabidopsis thaliana GN=TIC32 PE=2 SV=1	GO:0001917,GO:0005634,GO:0005783,GO:0005886,GO:0019866,GO:0044425,GO:0004745,GO:0005515,GO:0008106,GO:0009966,GO:0030154,GO:0042572,GO:0044707,GO:0051716	4	0.00305076	0.0975029	0.0175407	0.43354	0.0005819	0.0384054	-0.535182	-0.184858	-0.374649	0.430163	2.3321	0.231949	-1.12958	-1.30506	-0.605355	1.07756	0.451477	-0.388565
hc_entry13593	TAAAAAATGGGCCACTAGCCAGGATGTGGTGTATGCGTTTTGAAGCCAAACACAATTTTT	Sc4wPfr_73.g11506.t1			3	0.00308086	0.0975029	0.0175407	0.43354	0.000567961	0.0374855	-1.25589	0.513391	2.38938	-0.243336	-0.132012	-1.18093	-0.240308	0.839665	0.700389	-0.231495	-0.564657	-0.594199
hc_entry34914	GACACACTTGAAATATTACACAAAATGGGCAGTATTCCTGACTTAAGTAGCATAGTTGTA	Sc4wPfr_169.g29106.t1	SDSL_MOUSESerine dehydratase-like OS=Mus musculus GN=Sdsl PE=1 SV=1	GO:0005739,GO:0070062,GO:0003941,GO:0016853,GO:0030170,GO:0036094,GO:0042803,GO:0046872,GO:0006565,GO:0008652,GO:0010033,GO:0042866	4	0.00310437	0.0975029	0.000794327	0.240775	0.0001467	0.00968219	-0.278297	-0.426967	-1.72784	0.341623	1.44903	0.821178	-0.408755	-1.34893	-0.812297	0.386961	0.83004	1.17426
hc_entry41743	TCCAAATGGTCAACCTTGTTCTGAGTTGTTCACCGAATACAAAGCATGTGTTGTGGTAGG	Sc4wPfr_720.g12279.t1	TRIAB_XENLATP53-regulated inhibitor of apoptosis 1-B OS=Xenopus laevis GN=triap1-b PE=3 SV=1	GO:0005758,GO:0043234,GO:0002039,GO:1990050,GO:0006977,GO:0015914,GO:0034644,GO:0043154,GO:0045944,GO:0048793,GO:0090201,GO:0097035,GO:1902166,GO:2001140	4	0.00312061	0.0975029	0.00193362	0.285137	0.000125032	0.0082521	-0.747988	-0.367295	-0.192843	0.28277	2.03697	0.772005	-1.1631	-1.5414	-0.601119	0.494808	1.05246	-0.0252684
hc_entry4845	ACAAGGCTCTTTCTTATTCAACATATTTATGTGATGCCCCTTACACCACCTAATTCAAAA	Sc4wPfr_569.1.g4042.t1	PDCD2_BOVINProgrammed cell death protein 2 OS=Bos taurus GN=PDCD2 PE=2 SV=1	GO:0005488,GO:0048522	3	0.00312981	0.0975808	0.000794327	0.240775	2.68543e-05	0.00177238	-0.808318	-0.148725	0.407271	2.52533	-0.515129	-0.783896	-0.812889	-0.557881	0.551757	1.06096	-0.262299	-0.656186
hc_entry7518	TCGAGTATTACGCCTCCTCCGAAACTCCTTATATTTAACGAAGTCCTTTGCACTTCAAAA	Sc4wPfr_1235.g6361.t1	DHX35_HUMANProbable ATP-dependent RNA helicase DHX35 OS=Homo sapiens GN=DHX35 PE=1 SV=2	GO:0005654,GO:0005737,GO:0071013,GO:0000166,GO:0003676,GO:0004004,GO:0042802,GO:0000398	3	0.0031484	0.0976025	0.0089799	0.377251	0.000415113	0.0273974	0.279739	0.359889	0.451246	1.23332	0.562562	-0.517601	-1.71722	-1.51621	-0.224446	1.43265	0.560619	-0.904554
hc_entry28382	GCCCGAAACGAAGGATAAAACTCTTGAAGATATTGAACATTATTACCAAATGAATTCCGA	Sc4wPfr_1797.2.g23761.t1	GTR8_HUMANSolute carrier family facilitated glucose transporter member 8 OS=Homo sapiens GN=SLC2A8 PE=1 SV=3	GO:0005886,GO:0031090,GO:0044444,GO:0044446,GO:0051119,GO:0015758,GO:0015766	1	0.00315826	0.0978325	0.032459	0.508361	0.0005819	0.0384054	0.455206	-0.114962	-1.00484	-0.405113	0.226165	2.39381	0.594701	-1.01821	-0.332142	-1.08728	-0.594786	0.887454
hc_entry34528	AAATACATTTACCACTATGCAGCCTACTATCAGCTCTTCGGCTTCGGTTATGTTTTTAAT	Sc4wPfr_1068.g28778.t1			4	0.00323296	0.0979453	0.0175407	0.43354	0.000415113	0.0273974	-0.291138	-0.903301	-0.936987	1.15723	1.73289	-0.2985	-0.869217	-1.60466	-0.0345599	0.872872	0.641721	0.533644
hc_entry13476	GATGAGTTTATTTTTGACATTTGGGGTGCTTACATGGATGCAAAAGCAGGGCGGATATAG	Sc4wPfr_923.g11408.t1	GIPC1_RATPDZ domain-containing protein GIPC1 OS=Rattus norvegicus GN=Gipc1 PE=1 SV=2	GO:0005829,GO:0005938,GO:0008021,GO:0012506,GO:0043197,GO:0043198,GO:0070062,GO:0003779,GO:0005102,GO:0017022,GO:0042803,GO:0006605,GO:0007186,GO:0007268,GO:0014047,GO:0030511,GO:0031647,GO:0032435,GO:0032467,GO:0043542,GO:0048167	2	0.00325171	0.098015	0.0175407	0.43354	4.81755e-05	0.00317958	0.498312	0.910641	1.72042	-0.80206	-1.45641	-0.439892	0.16767	0.908547	0.916399	-1.1613	-0.91918	-0.34315
hc_entry39768	CTTTTGCTGAATTATGGATTGATTCTCGTCCAACAGATATGGGTAATTATCTGCAAACTT	Sc4wPfr_341.g33140.t1			1	0.00325966	0.0981248	0.032459	0.508361	8.48445e-05	0.00559974	2.23045	-0.675765	-1.10737	-0.679504	0.0528874	1.03341	1.07253	-0.0916325	-1.15022	-0.548436	0.0264116	-0.16276
hc_entry9508	CGGAAAGCATATCTGATGACTCCAATTATTTTTGTGCTTCTTGCAATTTATTACTGGATG	Sc4wPfr_2599.g8040.t1			4	0.00331484	0.0982981	0.032459	0.508361	0.0001467	0.00968219	0.15504	-1.00103	0.176911	0.0726791	1.187	1.39373	0.187033	-1.86335	-1.43735	-0.155599	0.928056	0.35688
hc_entry6896	GATACTGCCTACCAATTTGGTCCAGCCTCATCAACGAGTCAATCTCACTTTACTTTTTAA	Sc4wPfr_38.g5837.t1	IMA1_XENLAImportin subunit alpha-1 OS=Xenopus laevis GN=kpna2 PE=1 SV=2	GO:0005643,GO:0005654,GO:0005829,GO:0016020,GO:0070062,GO:0008139,GO:0008565,GO:0042826,GO:0000018,GO:0006259,GO:0006461,GO:0006607,GO:0019054,GO:0075733	3	0.00335014	0.0982981	0.0175407	0.43354	0.000485576	0.032048	-0.949091	0.198986	0.371562	1.42631	0.702682	0.147638	-1.13109	-1.36798	-1.00164	1.60372	0.567671	-0.568769
hc_entry3677	AGACCTGACTTACACGGCAAAATAGCGGAAGGATTTGAGACAAGTAATGGTTTTGTGTAA	Sc4wPfr_396.g3100.t1			1	0.00336542	0.0982981	0.032459	0.508361	0.000415113	0.0273974	1.44777	-0.493161	-0.407116	-0.592126	0.492047	0.591147	1.35059	-0.236657	-0.434952	-2.29082	0.0977607	0.475514
hc_entry33133	GTGCTGTAGACTACGTTCTGATGAAGAAATGTGGATCAAAAATTGGAATTCATCTGTAAA	Sc4wPfr_759.g27670.t1			1	0.00336981	0.0982981	0.00193362	0.285137	0.0001467	0.00968219	0.479573	0.250527	-0.610551	-1.22044	-1.52889	1.39003	1.77167	0.404232	0.373337	-0.740807	-0.744354	0.175674
hc_entry10724	ATCAGAAAAGAGTTTCTTGGAAGCTCAGCAGGTAACATATCCTTCGACTCAAAATATAGA	Sc4wPfr_402.g9066.t1	UBN2_MOUSEUbinuclein-2 OS=Mus musculus GN=Ubn2 PE=1 SV=2	GO:0005615,GO:0005654	2	0.00344753	0.0988059	0.0175407	0.43354	9.96624e-05	0.00657772	0.616408	0.641658	-0.246508	-0.516273	-0.858254	0.76707	1.08591	1.70424	-0.164733	-1.54556	-1.43314	-0.0508139
hc_entry4308	TTCGATTGGGTTTATTATAAATATGAGGATTCTATCTACCTGAGTGTGATCCCTGATGTC	Sc4wPfr_200.g3560.t1	HH_DROVIProtein hedgehog OS=Drosophila virilis GN=hh PE=3 SV=1	GO:0005737,GO:0016020,GO:0044421,GO:0005515,GO:0046872,GO:0001568,GO:0001822,GO:0001895,GO:0006357,GO:0006508,GO:0007224,GO:0007411,GO:0007418,GO:0007420,GO:0008283,GO:0008284,GO:0009880,GO:0009952,GO:0009967,GO:0009968,GO:0010605,GO:0010720,GO:0010721,GO:0021513,GO:0021515,GO:0021517,GO:0021915,GO:0021953,GO:0022612,GO:0030324,GO:0030326,GO:0032331,GO:0033081,GO:0033993,GO:0035265,GO:0042981,GO:…	3	0.00351025	0.0994765	0.0175407	0.43354	0.000485576	0.032048	-0.706317	-0.514539	0.326682	0.887919	1.80315	-0.854559	-0.937025	-1.22407	-0.495712	1.61564	0.296735	-0.197916
hc_entry3256	CATGAACGACGTCGTCTGGAAGAGCTTCGGAAATGTAGATTTAATATGATTGTTGCTGAG	Sc4wPfr_3.g2738.t1			2	0.00355075	0.0994765	0.00432044	0.334367	1.72906e-05	0.00114118	1.49761	0.86703	-0.363396	-0.976094	-1.20911	0.2252	0.264939	1.73215	-0.117344	-1.47593	-0.374528	-0.0705281
hc_entry38019	CATAATACGCAAAATCGGAAAGAAATCTCGTTGTAAATATGATACGTATGGAGATGTGTC	Sc4wPfr_65.g31692.t1	AA2AR_CANLFAdenosine receptor A2a OS=Canis lupus familiaris GN=ADORA2A PE=2 SV=1	GO:0005886,GO:0043227,GO:0043229,GO:0044425,GO:0004930,GO:0005515,GO:0003073,GO:0006937,GO:0007189,GO:0008016,GO:0009967,GO:0010604,GO:0031328,GO:0044707,GO:0044763,GO:0044767,GO:0045935,GO:0045937,GO:0048519,GO:0051240,GO:0065009,GO:0097746,GO:1902531	1	0.00356072	0.0994765	0.0089799	0.377251	0.000172127	0.0113604	1.13697	1.01146	-0.934695	-1.45911	-0.87922	0.269395	0.660009	1.66887	0.246171	-1.09029	-0.0251687	-0.604387
hc_entry33597	AGTGATAGGTGGCCTAAATCTTCCTCACCAGCTAAAGGTGTTGCAATTGGAGTGAGATAA	Sc4wPfr_372.g28029.t1			1	0.00360496	0.10013	0.0175407	0.43354	0.000249039	0.0164366	0.748266	-0.172275	-0.833319	-1.82093	0.496488	1.45538	1.56506	0.36167	-1.05665	-0.568817	-0.086164	-0.088725
hc_entry21311	CGTTGTTTTACTCTCGTGTGGACACAGTTATCATAAGGGATGTATAGAGAACTGGTTACT	Sc4wPfr_224.g18191.t1	MBR1_ARATHE3 ubiquitin-protein ligase MBR1 OS=Arabidopsis thaliana GN=MBR1 PE=1 SV=1	GO:0012505,GO:0016020,GO:0043229,GO:0044444,GO:0070062,GO:0005515,GO:0061630,GO:0016567,GO:0043161,GO:0065007	2	0.00370896	0.100858	0.0175407	0.43354	0.000664276	0.0438422	-0.187933	0.241993	0.265358	-0.538905	-1.19114	-0.23409	1.63545	1.73703	0.60638	-1.59483	-0.6821	-0.0572135
hc_entry3452	GTTTATCGGTTTTTCAATCATGTTTTGTTTAGCTGCTTGGGAAGAAGAGTTGGAAAATAG	Sc4wPfr_248.2.g2905.t1	S39AA_HUMANZinc transporter ZIP10 OS=Homo sapiens GN=SLC39A10 PE=1 SV=2	GO:0005783,GO:0005794,GO:0005887,GO:0009986,GO:0031258,GO:0031410,GO:0048471,GO:0070062,GO:0005385,GO:0002684,GO:0006882,GO:0007165,GO:0010975,GO:0031113,GO:0048522,GO:0071578	2	0.00374112	0.100858	0.00432044	0.334367	0.000679443	0.0448432	0.227571	0.645693	0.826205	0.157119	-1.45251	-1.26322	1.42474	1.16937	0.77775	-0.770882	-0.921095	-0.820748
hc_entry18315	GTTTGCTGCATACTGAAAATGAAGAGCAGATGTTCAGCAAAATCAAACAAATAAGTCTGA	Sc4wPfr_243.g15583.t1			2	0.00374275	0.100858	0.0089799	0.377251	0.000485576	0.032048	0.0607417	1.6317	0.645007	1.10497	-1.09147	-0.837599	-0.0177017	1.43973	-0.201384	-0.622741	-1.24772	-0.863528
hc_entry19090	CGCAGTAATTTGCAAAAGATTTTCAGCTGAGTGTAATGGTCAACCTGGTGCTCTCACAAC	Sc4wPfr_467.g16243.t1			2	0.00374931	0.100858	0.0089799	0.377251	0.000291798	0.0192587	0.665443	0.815813	0.440927	-1.16053	-1.55727	0.708907	0.525759	1.61899	0.281663	-1.36331	-0.723299	-0.253091
hc_entry42460	GTGGAACATAAGATGAGAAAAATACAGCTAGCTGCTGATGTTATATCAGGTGAATTAGTA	Sc4wPfr_107.1.g20667.t1			1	0.00377413	0.100858	0.00432044	0.334367	0.000354852	0.0234202	0.684512	0.170108	-0.539973	-1.8595	-0.263016	0.720807	2.32562	0.0804426	-0.363339	-0.345108	-0.70024	0.0896829
hc_entry26883	AGATATTTTTGCAGTGTGCTCATTGGCATTATCTTGGGGAACATTTACATTTAGCAATGA	Sc4wPfr_1127.g22568.t1	NAPEP_BOVINN-acyl-phosphatidylethanolamine-hydrolyzing phospholipase D OS=Bos taurus GN=NAPEPLD PE=2 SV=1	GO:0005737,GO:0016020,GO:0070062,GO:0071944,GO:0004620,GO:0044255	2	0.00380909	0.100991	0.0089799	0.377251	4.09815e-05	0.00270478	0.831919	0.584563	0.362879	-0.191767	-1.40295	-0.458593	1.39202	1.29621	0.726663	-1.19771	-1.24609	-0.697149
hc_entry20856	GTTCTGTGAACATGTTTCAAAGTTTAACTCGAATGTTCATATTTGCGCCTTTGAAAACGA	Sc4wPfr_262.2.g17783.t1	KFA_MOUSEKynurenine formamidase OS=Mus musculus GN=Afmid PE=1 SV=1	GO:0008152	3	0.00399364	0.101975	0.0175407	0.43354	0.000415113	0.0273974	-0.801823	0.0469325	0.573934	0.147949	1.13294	-1.27909	-2.02441	-0.457823	0.231951	1.43408	0.789534	0.205823
hc_entry58	AATGCAAGAAGCTTGTCAACTTGGTTTTCCACCAAGCGGTGTTGTAGTTGAAACAAAAAA	Sc4wPfr_1414.g54.t1			2	0.00402209	0.10207	0.00432044	0.334367	0.000415113	0.0273974	1.14437	0.934688	-0.0546718	-0.389574	-1.28722	-0.240019	1.04537	1.74432	-0.440535	-0.467866	-1.45338	-0.535482
hc_entry35614	ATAAAAAGTGAAGAGAAGCTTGAAGTCACAACCCCATCCGATGGCAAAGCTGAATTGTAA	Sc4wPfr_196.1.g29669.t1	CREL2_DANRECysteine-rich with EGF-like domain protein 2 OS=Danio rerio GN=creld2 PE=2 SV=2	GO:0031012,GO:0005515,GO:0009987,GO:0044707,GO:0048518,GO:0048523,GO:0050896,GO:0060255	3	0.00409588	0.102454	0.00432044	0.334367	0.0005819	0.0384054	-0.966582	-0.666075	0.463504	0.588229	0.124279	-0.252133	-1.97016	-0.217014	-0.221456	2.02064	0.948437	0.148331
hc_entry6407	GAGATTGTGAAGATGTTGGTATAGCTTATGTGGATCTAGTAGAAATCTTACGAAATGGAA	Sc4wPfr_1514.g5396.t1	FTM_HUMANProtein fantom OS=Homo sapiens GN=RPGRIP1L PE=1 SV=2	GO:0005737,GO:0005813,GO:0005911,GO:0005930,GO:0035869,GO:0036064,GO:0031870,GO:0007423,GO:0009653,GO:0009790,GO:0021537,GO:0045744	2	0.00411835	0.102571	0.00432044	0.334367	4.09815e-05	0.00270478	0.366477	0.516896	-0.262494	-0.491222	-1.94765	0.356558	1.20418	1.83931	-0.0933996	-0.626884	-1.048	0.186229
hc_entry20703	GCGCAAAATAATCGAGTTGAGGATTTATTGAATGGAGTAATCAATCGCCTTAATTCTAAC	Sc4wPfr_615.1.g17637.t2	TRPA1_CAEELTransient receptor potential cation channel subfamily A member 1 homologOS=Caenorhabditis elegans GN=trpa-1 PE=2 SV=5	GO:0005856,GO:0012505,GO:0030016,GO:0030054,GO:0043231,GO:0044304,GO:0044449,GO:0098590,GO:0005216,GO:0008092,GO:0019899,GO:0030674,GO:0006816,GO:0006888,GO:0006928,GO:0007165,GO:0007600,GO:0009653,GO:0010468,GO:0010646,GO:0015031,GO:0022607,GO:0032414,GO:0033365,GO:0042221,GO:0043266,GO:0044765,GO:0048731,GO:0051282,GO:0055117,GO:0060341,GO:0086001,GO:0086019,GO:0086070,GO:0090002,GO:0098901,GO:…	2	0.00419648	0.10277	0.0089799	0.377251	8.48445e-05	0.00559974	0.486689	0.827202	-0.142578	-1.04025	-1.9406	0.665962	1.53641	0.944226	0.483225	-0.50308	-0.942114	-0.375101
hc_entry32799	GATGGGTGTGTTGATTCAGCTGAAGCTGTTCTCAAAGTGCTGCATAGTTACTATAGTTGA	Sc4wPfr_319.g27365.t1	RNLS_MOUSERenalase OS=Mus musculus GN=Rnls PE=1 SV=2	GO:0050896	4	0.00420833	0.102907	0.0089799	0.377251	0.000567961	0.0374855	-0.179572	0.037871	-1.63598	0.0473039	1.80869	0.309904	-0.541033	-1.22658	-0.735179	1.51379	0.535467	0.0653226
hc_entry36244	GCTTTGAGGTTGCTTTCGACTTATTTCAAAAAATGAGTAATGTAGGCATTGCAAATCGAA	Sc4wPfr_48.g30223.t1			1	0.00423363	0.102948	0.00432044	0.334367	0.000249039	0.0164366	0.857837	-0.208506	-0.261684	-1.0975	-0.627009	0.370199	1.38934	1.34632	0.733591	-1.96403	-0.528152	-0.0104046
hc_entry38622	CCAGTGAAGGGAAATTTGTGAGAGCTTGGCAAACAGATAAAGACATTATTTCGGATCAAA	Sc4wPfr_381.1.g32208.t1			1	0.00425411	0.10316	0.0089799	0.377251	0.0005819	0.0384054	0.185355	-0.211681	-0.419373	-1.5146	-0.42424	-0.0278324	2.72576	0.579273	0.0612853	-0.594631	-0.383314	0.0239965
hc_entry34067	ACATCTGATGGTAATGTTTATATTGTTCCGAGTGACAAAACAAGCAAAGTACACATCTGA	Sc4wPfr_113.1.g28368.t1	NF2L1_CHICKNuclear factor erythroid 2-related factor 1 OS=Gallus gallus GN=NFE2L1 PE=2 SV=1	GO:0005654,GO:0005813,GO:0005829,GO:0005886,GO:0015629,GO:0000976,GO:0000981,GO:0001102,GO:0001221,GO:0003713,GO:0047485,GO:0050699,GO:0006337,GO:0006366,GO:0006783,GO:0006954,GO:0007275,GO:0007596,GO:0008015,GO:0009653,GO:0010499,GO:0016567,GO:0030968,GO:0036091,GO:0043161,GO:0048584,GO:0070301,GO:0071356,GO:0071499,GO:1902176,GO:1903206,GO:2000352	2	0.0042586	0.103211	0.0089799	0.377251	0.0001467	0.00968219	-0.456726	1.06695	0.294967	0.0336642	-1.43035	-1.3649	0.686212	1.63246	0.81419	0.22273	-0.164832	-1.33437
hc_entry4847	TCTAATGCAAAAAATGCGCTATACAGGTGTTGCTGATCGGTTAAACTATGTTCATTTGAA	Sc4wPfr_569.1.g4043.t1			2	0.00435338	0.103332	0.00432044	0.334367	0.000291798	0.0192587	0.262038	1.5015	1.48453	-1.20981	-1.64146	-0.183224	0.525877	0.796281	0.109848	-1.09242	-0.198023	-0.355146
hc_entry23602	GGGGTGTTTTTCCTGGAAAAGAAATAATACAGCCTACTGTTGTTGATCCAATAAGTTTTA	Sc4wPfr_131.1.g19980.t1	MTHR_MOUSEMethylenetetrahydrofolate reductase OS=Mus musculus GN=Mthfr PE=1 SV=2	GO:0005829,GO:0004489,GO:0032403,GO:0050660,GO:0072341,GO:0001101,GO:0006555,GO:0008015,GO:0010243,GO:0014070,GO:0031060,GO:0033273,GO:0035999,GO:0046394,GO:0046655,GO:0050667,GO:0070829,GO:1901566,GO:1901700	2	0.00436358	0.103332	0.00193362	0.285137	0.000249039	0.0164366	0.00211065	0.933063	1.62397	-0.563509	-1.48393	-1.11687	0.236768	1.51145	0.378255	-0.194979	-0.260719	-1.0656
hc_entry27409	GTTAAAAATCATTCGAATATCGTTGCAGAAGCATTTCGAGCTCTTGCTAGTGTTCAAAGT	Sc4wPfr_650.g22978.t1	TDPZ3_MOUSETD and POZ domain-containing protein 3 OS=Mus musculus GN=Tdpoz3 PE=2 SV=2	GO:0005654,GO:0031463,GO:0031625,GO:0031397,GO:0043161	1	0.00444371	0.10348	0.032459	0.508361	0.000679443	0.0448432	1.6036	0.228628	-0.143881	-1.06701	-0.230819	1.04015	1.07779	0.394144	0.64332	-1.48238	-0.921287	-1.14226
hc_entry13305	CATTCAGTACGTAAATCGCTGGTCGAAAGTATTGGTGGGTTCTTCAAAGAACATTATTTA	Sc4wPfr_351.g11274.t1	LRC59_HUMANLeucine-rich repeat-containing protein 59 OS=Homo sapiens GN=LRRC59 PE=1 SV=1	GO:0005789,GO:0042645,GO:0005515,GO:0016787,GO:0061630,GO:0000209,GO:0009416,GO:0030163,GO:0045806,GO:0046755,GO:0051865,GO:0070086,GO:1904417,GO:2000786	3	0.00449283	0.103789	0.0089799	0.377251	0.000679443	0.0448432	-1.82437	-0.530545	0.68506	1.33937	0.295982	-1.39531	-0.836048	0.0139197	0.023706	1.44402	0.387279	0.396935
hc_entry4262	GATGGTGATGGAGAAATTACTATAGATGAGTTTATTGGTGCAGCTAAAAACGATGCTACA	Sc4wPfr_200.g3532.t1	NECX_APLCANeurocalcin OS=Aplysia californica PE=2 SV=2	GO:0070062,GO:0005509,GO:0008092,GO:0065007	1	0.00453684	0.103789	0.0175407	0.43354	0.000172127	0.0113604	1.13417	0.446204	-0.713618	-1.30488	-0.153007	0.420872	1.21353	1.38192	-0.0182123	-1.82413	0.0418022	-0.624657
hc_entry18334	GATGTCACCTATGAAAGACACTTTACGAATATTGAAAACTACCTCGGTACTTTTATCTGA	Sc4wPfr_1100.g15608.t1	KCNA2_ONCMYPotassium voltage-gated channel subfamily A member 2 OS=Oncorhynchus mykiss GN=kcna2 PE=2 SV=1	GO:0005783,GO:0005829,GO:0008076,GO:0030027,GO:0030425,GO:0033270,GO:0042734,GO:0043025,GO:0044224,GO:0005251,GO:0005515,GO:0001964,GO:0006937,GO:0007268,GO:0007399,GO:0010644,GO:0010960,GO:0019228,GO:0019233,GO:0023041,GO:0034613,GO:0043269,GO:0050974,GO:0061337,GO:0071805	1	0.00459163	0.104022	0.0089799	0.377251	0.000485576	0.032048	0.261901	0.248225	0.0486207	-1.48584	-0.191532	0.720718	1.22824	1.82811	0.0324765	-1.50516	-0.969333	-0.216434
hc_entry7622	CCAAGCGGTGAAATAGCATTTTTTACTATTTCTTCGATTGGATTTGCAAATCGTCCTTTA	Sc4wPfr_811.g6436.t1	ABHD4_MOUSEProtein ABHD4 OS=Mus musculus GN=Abhd4 PE=1 SV=1	GO:0005634,GO:0005789,GO:0005811,GO:0005515,GO:0042171,GO:0052689,GO:0006654,GO:0010891,GO:0010898	4	0.00465417	0.104463	0.032459	0.508361	0.000567961	0.0374855	0.0859	-0.67855	-0.151176	0.0395326	1.41164	0.464251	-1.86604	-1.01215	-0.57897	1.16923	1.41477	-0.298435
hc_entry29123	GCAAAGTCAGTTGACAGAAGATCACTTGGACTCAATGTTAATGATGTGCATTGAAAAGGA	Sc4wPfr_412.g24352.t1			2	0.00465549	0.104463	2.63799e-05	0.164494	7.2234e-05	0.00476745	1.69671	1.25346	-0.0230229	-0.661138	-1.34571	-0.547755	0.0828427	1.50583	0.0929316	-0.314116	-1.10007	-0.639961
hc_entry35806	TGCATGCGTGAATGAAAAGTACCTTAACGATCCGAGATTTAAAGTATACACTGGATGTGA	Sc4wPfr_1107.1.g29836.t1	NEUFC_DANRENeuferricin OS=Danio rerio GN=cyb5d2 PE=3 SV=1	GO:0005634,GO:0012505,GO:0016020,GO:0043232,GO:0044446,GO:0005488,GO:0030154,GO:0032501,GO:0048856	4	0.00465738	0.104463	0.0175407	0.43354	0.000415113	0.0273974	-0.493421	-0.699281	0.148066	0.61086	1.82155	0.186206	-0.789508	-1.74541	-1.06959	1.13009	0.341959	0.558477
hc_entry42435	TCACTCACTCGTGAAATTTTGGCACTATATGAGGTTACTCCACAACAATACCAAGATTAA	Sc4wPfr_361.g20347.t2			4	0.00467114	0.104471	0.0175407	0.43354	0.000664276	0.0438422	1.06277	-0.607032	-0.96343	-1.59574	1.66941	1.1529	-0.195406	-0.573322	-0.697797	-0.508559	0.557825	0.698393
hc_entry29051	CAACAAGTCGCAGAAATATCGGCAAAAGACCATATTGAGTTTATTCCATTAAAATGCTCA	Sc4wPfr_2949.g24300.t1	ZC3H3_MOUSEZinc finger CCCH domain-containing protein3 OS=Mus musculus GN=Zc3h3 PE=1 SV=1	GO:0005654,GO:0003676,GO:0005515,GO:0006378,GO:0010793,GO:0016973	1	0.00468809	0.104617	0.032459	0.508361	0.000664276	0.0438422	1.85331	0.200079	-1.80031	-0.713274	-0.823045	1.10737	0.913309	-0.117795	0.107738	-0.765744	-0.441752	0.48011
hc_entry37719	GTGGTACTTTTATCCCTCAAGCCCTTTCACATATGGAATCTCATCAAGAAAGTTTTCCCG	Sc4wPfr_856.g31441.t1			2	0.00472646	0.104924	0.032459	0.508361	0.000354852	0.0234202	0.622844	0.127851	-0.572404	-0.286743	-1.51891	0.417273	1.32738	1.77048	0.457439	-1.16983	-1.10712	-0.0682641
hc_entry39450	AGTGGATATCTGTGTACTTTGTCATTTGGATGCCGACTGTATTCATCAAAAATGTTTTTG	Sc4wPfr_628.g32872.t1	FAT1_HUMANProtocadherin Fat 1 OS=Homo sapiens GN=FAT1 PE=1 SV=2	GO:0005634,GO:0005912,GO:0016021,GO:0031982,GO:0032991,GO:0044421,GO:0044431,GO:0044459,GO:0070013,GO:0005515,GO:0001655,GO:0002009,GO:0003158,GO:0003179,GO:0003209,GO:0003231,GO:0006351,GO:0006955,GO:0007155,GO:0007219,GO:0007417,GO:0008284,GO:0008285,GO:0008593,GO:0009719,GO:0009968,GO:0010033,GO:0014013,GO:0014706,GO:0016043,GO:0022603,GO:0030334,GO:0030855,GO:0035239,GO:0040007,GO:0042981,GO:…	2	0.00477536	0.105166	0.032459	0.508361	0.000201967	0.0133298	0.0124353	0.806904	1.47078	-1.4666	-1.36061	-0.0792837	1.0544	1.30577	0.198434	-0.614865	-0.839661	-0.487696
hc_entry721	CAGAGAACTGAAGATGAAGAGGACAGATTGTCATTCTCAGTTGAAGAACCTTTGTTTTTT	Sc4wPfr_6.1.g600.t1			2	0.0048072	0.105646	0.00432044	0.334367	0.000249039	0.0164366	-0.846699	0.802429	1.33242	-0.0133624	-0.91578	-1.9332	0.156181	0.600286	1.37398	0.300604	-0.956516	0.0996625
hc_entry41979	GCTTTATCGACACCTGCTGCTGATGTCGATATCATTTCTTTTGTTATGGCTTTACTATAG	Sc4wPfr_387.2.g14827.t1			3	0.00503994	0.10679	0.00193362	0.285137	0.000249039	0.0164366	-1.23237	-0.286258	0.0370391	2.13971	-0.0521355	-0.108282	-0.776986	-1.5592	-0.250733	0.57405	0.41839	1.09677
hc_entry6395	GGATGTGATGCTGAAAGTTGCATAGCTTCAGCAGTTATTGAGGCATCTCAACCAAAGTAG	Sc4wPfr_1514.g5389.t1	ARSM_HALSAArsenite methyltransferase OS=Halobacterium salinarum (strain ATCC 700922 JCM 11081 NRC-1) GN=arsM PE=2 SV=1	GO:0044444,GO:0008757,GO:0006725,GO:0016137,GO:0017000,GO:0030638,GO:0032259,GO:0042221,GO:0097164,GO:1901360,GO:1901663	3	0.00507031	0.10679	0.032459	0.508361	0.000485576	0.032048	0.737888	-1.13311	0.427049	1.28343	0.824422	-0.76268	-1.3207	-1.13916	-0.0393999	1.53781	0.333503	-0.749066
hc_entry33994	GTGATACTTTAGATAAGTTGATTTACCAGTGCGCTGAGCTACAAAGGAATTCTAAAAATG	Sc4wPfr_113.1.g28317.t1			2	0.00507088	0.10679	0.0175407	0.43354	0.000249039	0.0164366	0.106466	1.29069	0.344567	-1.98829	-1.46106	-0.315817	0.380003	1.19577	0.985473	-0.532531	-0.308627	0.303356
hc_entry31220	GTCGGAAAAAGAAAAAATGGATACTGACCCGGTTATAGAAGACGATCAAGATTTGAATTT	Sc4wPfr_2703.2.g26062.t1			2	0.00510392	0.10679	0.0089799	0.377251	0.000679443	0.0448432	1.00376	0.526183	-0.0491792	-1.57126	-1.45456	-0.953491	0.524762	1.60735	0.930213	-0.568308	0.295714	-0.291174
hc_entry15182	GAATGTCAAGACATGTGTAAACAAGGCACGCTTGCTTATACTCATGTAGCTGCTGCATGA	Sc4wPfr_729.g12885.t1	HEM0_MOUSE5-aminolevulinate synthase, erythroid-specific, mitochondrial OS=Mus musculus GN=Alas2 PE=1 SV=3	GO:0005654,GO:0005743,GO:0005759,GO:0005829,GO:0003870,GO:0005515,GO:0043168,GO:0048037,GO:0001666,GO:0006783,GO:0007005,GO:0048878	4	0.00510898	0.106802	0.000294162	0.233452	3.1589e-05	0.00208487	-0.741735	-0.915704	0.222477	0.323725	2.04171	0.102072	-0.645007	-1.62234	-0.372253	-0.151631	1.39021	0.368481
hc_entry37205	AATCCACCTTGATATTGTGCAATACCAACCAAAAAAGATAACTAACAGGGATAGGGCAAA	Sc4wPfr_3.2.g31013.t1			1	0.00516797	0.107264	0.032459	0.508361	0.000249039	0.0164366	2.03369	-0.15776	-0.802679	-0.166149	-0.834589	1.03984	0.699538	0.490146	0.357888	-1.38563	-1.26958	-0.0047138
hc_entry7647	TTTGTTTCTCGCGTCACTCTGGGAAGTTTTGTTGACGTAAACAGCTTACTATACGCTGGC	Sc4wPfr_811.g6460.t1			2	0.00534869	0.10795	0.00193362	0.285137	0.000212543	0.0140278	-0.57538	1.39932	1.24824	-0.340469	-1.0344	-1.33971	0.259111	1.05729	1.22509	-0.403094	-0.428093	-1.06791
hc_entry15272	CAGTGATACAGATGATACGTCATTACGAGGTTAATTATTTGCCGAGGTGTAATATCTGCT	Sc4wPfr_44.1.g12972.t1			4	0.00537644	0.108096	0.00432044	0.334367	0.000679443	0.0448432	-0.8523	-1.38604	0.00031729	0.211509	1.90946	0.439852	0.231289	-1.40269	-0.381641	-0.306532	0.0518763	1.48489
hc_entry39664	CAAAGGATTATTAATGTGTTTGCCACAAATTTCTGGCAATGAGACAGAATTTGATTCAGG	Sc4wPfr_1007.g33052.t2	NPFF2_HUMANNeuropeptide FF receptor 2 OS=Homo sapiens GN=NPFFR2 PE=1 SV=2	GO:0005886,GO:0043229,GO:0005515,GO:0008528,GO:0003008,GO:0007186,GO:0010604,GO:0019219,GO:0019220,GO:0031325,GO:0031326,GO:0044707,GO:0044763,GO:0048519,GO:0051239,GO:0065008,GO:0065009	4	0.00540302	0.108231	0.0089799	0.377251	0.000679443	0.0448432	0.333575	-0.628175	-2.27856	-0.056847	0.796688	1.09985	-0.207068	-1.10562	-0.274988	0.954246	0.3167	1.05019
hc_entry36622	GACCCCCCGGTTTATACGAAAGAATCAGGCTCCAAAAGTTCTATTTGTGATCTTATGTAA	Sc4wPfr_363.3.g30523.t1			2	0.00540578	0.108231	0.0175407	0.43354	0.000125032	0.0082521	1.06976	0.117402	-0.27682	-0.652343	-1.78679	0.397413	1.27873	1.23606	0.892967	-1.20704	-0.538473	-0.530864
hc_entry15500	GTCAGCGTGATATTCTTTTTTGGTGACACTCGAATAGATTATAATGAACAAGAAGCTACA	Sc4wPfr_2074.g13182.t1	ASIC3_HUMANAcid-sensing ion channel 3 OS=Homo sapiens GN=ASIC3 PE=1 SV=2	GO:0016020,GO:0044464,GO:0005261,GO:0007606,GO:0009605,GO:0009628,GO:0009987,GO:0015672,GO:0030001,GO:0034220,GO:0044707,GO:0050794,GO:0050906,GO:0051239,GO:0065008	2	0.0054723	0.108734	0.0175407	0.43354	0.000485576	0.032048	0.409698	0.464915	-0.43683	-0.707308	-0.993617	-0.317873	0.865721	2.04923	0.872049	-1.59283	-0.755029	0.141875
hc_entry31912	TACGATCAACTGCCGCAATGGAAAAAAGACGAAAAGAAGAAAAGTGTTAAACTGTTCTGA	Sc4wPfr_334.g26620.t1	AVIL_HUMANAdvillin OS=Homo sapiens GN=AVIL PE=1 SV=3	GO:0001726,GO:0005615,GO:0005654,GO:0005886,GO:0005902,GO:0030027,GO:0030175,GO:0030864,GO:0032432,GO:0043005,GO:0043234,GO:0070062,GO:0001786,GO:0005509,GO:0005546,GO:0035727,GO:0042803,GO:0051015,GO:0003008,GO:0006915,GO:0007173,GO:0008285,GO:0008360,GO:0009617,GO:0010628,GO:0010634,GO:0010976,GO:0017156,GO:0019538,GO:0030041,GO:0030042,GO:0030155,GO:0030836,GO:0030855,GO:0032233,GO:0032330,GO:…	2	0.00556789	0.109127	0.0089799	0.377251	0.000354852	0.0234202	0.766144	0.267371	0.528875	-0.0781888	-1.94939	-0.300089	1.35906	1.31558	0.396064	-1.1399	-1.05833	-0.107203
hc_entry35681	AATATTGCTGCAACTTTAGCTTTTACAGATGCTAGGACTAGAGAAGCCAAGTTGTTCCGA	Sc4wPfr_1214.g29727.t3	PPP6_RATSerine threonine-protein phosphatase 6 catalytic subunit OS=Rattus norvegicus GN=Ppp6c PE=2 SV=2	GO:0005654,GO:0005829,GO:0005886,GO:0030289,GO:0004722,GO:0005515,GO:0000082,GO:0006468,GO:0006470,GO:0009405,GO:0010569,GO:0031929,GO:0036168,GO:0036170,GO:0036171,GO:0036178,GO:0036180,GO:0036244,GO:0048208,GO:1900436,GO:1900439,GO:1900442	4	0.00558679	0.10913	0.0175407	0.43354	0.000249039	0.0164366	-0.77629	0.236108	-0.289293	1.06152	1.97587	-0.412273	-0.922503	-1.6665	-0.552031	0.664854	0.814897	-0.134359
hc_entry16634	TATTCAAGTCAATTCAACCCACATTTGGCACGGCAAAACAAACCTCGATATCATCCTTAC	Sc4wPfr_483.g14178.t1			4	0.00562112	0.109207	0.0175407	0.43354	0.000567961	0.0374855	-0.459135	-0.484841	-0.840483	0.0616342	0.992262	-0.0508225	-0.952494	-1.44429	-0.676328	1.48189	1.63097	0.741637
hc_entry23291	CTTGTGGAAAACCTGTTGGGGCAGTTCTTTGTCATTCGTTAAATACAATATTGGATTTAA	Sc4wPfr_563.g19721.t1			2	0.00565165	0.109207	0.0089799	0.377251	0.000354852	0.0234202	1.06292	-0.162413	0.195511	-1.49728	-1.06432	0.193659	1.6505	0.938211	0.884397	-1.22161	-0.357829	-0.621739
hc_entry36004	AACGTTGAATGGTTCCATGAGAAATAAGGCTATCGAAAGATTAAAATTAGAACTCCCTCA	Sc4wPfr_29.g29996.t1	ATP5S_BOVINATP synthase subunit, mitochondrial OS=Bos taurus GN=ATP5S PE=1 SV=2	GO:0016020,GO:0044424,GO:0006811,GO:0044699	4	0.0057931	0.109508	0.0175407	0.43354	0.0005819	0.0384054	-0.619125	-0.352489	0.0655033	-0.00982606	2.09542	0.218873	-1.25321	-1.26854	-0.518442	1.4546	0.577063	-0.38982
hc_entry11068	ATGCAATGTTGCAGAAGCTCAAAATGCAAGTGTTATCGTAACAGGGAAAAGAAATCTAGA	Sc4wPfr_177.g9417.t1			2	0.00581739	0.109508	0.0175407	0.43354	0.000249039	0.0164366	0.716156	0.778788	0.24889	-1.36736	-1.02313	0.844589	1.1233	1.45332	0.0856918	-1.15422	-0.752837	-0.953199
hc_entry40048	CGGCGTGGATGGAACCATCAATTTTGAATAAGCCAAAAAATAATAATGTTGAATTAGCAG	Sc4wPfr_844.g33353.t1			2	0.00582612	0.109508	0.0175407	0.43354	0.0005819	0.0384054	0.997497	-0.0643873	0.04442	-0.814443	-1.52079	-0.209404	1.11692	1.45991	1.15139	-1.33295	-0.692184	-0.135982
hc_entry40361	AAGGAAAAACACAAACACTCAATGGAATTCCGGGACGATTGAATTCTTACGAAACAAATG	Sc4wPfr_431.1.g33606.t1			2	0.00583373	0.109508	0.00432044	0.334367	0.000249039	0.0164366	0.37309	0.917078	0.190959	0.0720338	-1.10142	-1.23627	1.24844	1.18205	0.957176	-0.14681	-1.63208	-0.82425
hc_entry6024	ATCCGACTTATATGACTGCAGACGTCGTGTTTGGTATCAACAAAGCGTCTCTAGTCCAAA	Sc4wPfr_1120.g5076.t1	CA2D3_HUMANVoltage-dependent calcium channel subunit alpha-2 delta-3 OS=Homo sapiens GN=CACNA2D3 PE=1 SV=1	GO:0005891,GO:0030315,GO:0043227,GO:0005245,GO:0003008,GO:0044763,GO:0050794,GO:0050896,GO:0051924,GO:0060306,GO:0061337,GO:0070588,GO:0086001	2	0.00583913	0.109508	0.032459	0.508361	0.000354852	0.0234202	0.606143	0.615739	-0.393044	-0.852724	-1.43148	-0.163045	1.64259	1.54385	0.342593	-1.33406	-0.013286	-0.563275
hc_entry19034	GCTGAACAGGCATTGCTTGATTTTGAAACTAATGTAAAAAGCCAACAATATATCATCTGC	Sc4wPfr_467.g16196.t1	MAB21_AEDAEProtein mab-21 OS=Aedes aegypti GN=mab-21 PE=3 SV=1	GO:0048731	2	0.00584786	0.109508	0.00432044	0.334367	3.1589e-05	0.00208487	0.691243	1.57679	-0.0606124	-1.08716	-0.943443	0.176294	0.741775	1.11479	0.445214	-1.91188	-0.313866	-0.429135
hc_entry18693	TCACATGTGCAAGATTCCTTTGTTTCATTGGTGTTTAACTTTTCGACCAATAAGATCGAA	Sc4wPfr_17.g15899.t1	OP1S2_DANREOpsin-1 short-wave-sensitive 2 OS=Danio rerio GN=opn1sw2 PE=1 SV=1	GO:0016020,GO:0043226,GO:0044464,GO:0009583,GO:0009987,GO:0044699	1	0.00596306	0.110056	0.0175407	0.43354	0.000567961	0.0374855	0.888446	0.877089	-1.35732	-1.60273	-0.292019	0.664002	1.31631	0.152427	0.107351	-1.50762	0.676607	0.0774608
hc_entry9811	AAGTGCGGCTTTTAATGTTTCCAAGGAATCAAGATCAAGACGCTAACAACCCAAAAACAT	Sc4wPfr_719.g8314.t1	GRM8_MOUSEMetabotropic glutamate receptor 8 OS=Mus musculus GN=Grm8 PE=1 SV=2	GO:0012505,GO:0030425,GO:0043231,GO:0044444,GO:0097060,GO:0098793,GO:0098794,GO:0001640,GO:0005515,GO:0043167,GO:0006810,GO:0007186,GO:0007268,GO:0007600,GO:0007611,GO:0010646,GO:0019220,GO:0023051,GO:0048523,GO:0050790,GO:0080090	2	0.00609663	0.110377	0.032459	0.508361	0.000400578	0.0264382	0.165764	0.127291	0.193633	-1.15469	-0.911995	-0.0689152	1.85782	1.41819	0.583536	-1.62884	-0.539305	-0.0424758
hc_entry11659	TGCAGAACGAGGAATTATATTGACAGACCACCTTCCTAAAAATATAATCACCCTGGAAAA	Sc4wPfr_122.g9875.t1			4	0.00610703	0.110425	0.032459	0.508361	0.000291798	0.0192587	-0.621267	-0.357075	-0.369308	0.195645	1.26283	0.650068	-1.53478	-1.42223	-0.7351	1.18242	1.348	0.400803
hc_entry34341	CAGTTGGTCACTGCTGCGGCATTGTTTGCAAAGTTTTCTACTATTACTAATGTTATCATT	Sc4wPfr_199.g28611.t1	OPN3_HUMANOpsin-3 OS=Homo sapiens GN=OPN3 PE=1 SV=1	GO:0005886,GO:0043227,GO:0043229,GO:0044425,GO:0044441,GO:0004871,GO:0004872,GO:0016037,GO:0050794,GO:0051716	2	0.00616016	0.111088	0.0089799	0.377251	4.81755e-05	0.00317958	0.596815	0.83211	0.704123	-1.8121	-0.554	-0.133542	1.03869	1.46213	0.462507	-0.932575	-1.11681	-0.547344
hc_entry14769	TTGAAGAACAACGTGACTTAATTGACGCACTGACTGCTGATCTTATCGAAACCCAAGAAA	Sc4wPfr_59.2.g12509.t1	SPICE_HUMANSpindle and centriole-associated protein 1 OS=Homo sapiens GN=SPICE1 PE=1 SV=1	GO:0005814,GO:0005819,GO:0005515,GO:0046599,GO:0051310,GO:0090307	3	0.00622326	0.111088	0.0089799	0.377251	0.000125032	0.0082521	-0.666634	0.0770394	0.136052	0.446934	0.734636	-0.431655	-1.85302	-0.961917	-0.259365	2.01076	1.03231	-0.265144
hc_entry9021	ATTGTGCAAATCTCACCTTCTCTTAGTCTCGTCATGTGATCTAACAAACAAGCCAAAAAA	Sc4wPfr_1040.g7652.t1	KI26A_MOUSEKinesin-like protein KIF26A OS=Mus musculus GN=Kif26a PE=1 SV=2	GO:0005829,GO:0005871,GO:0044441,GO:0003777,GO:0008092,GO:0016887,GO:0006890,GO:0007018,GO:0008104,GO:0009605,GO:0009653,GO:0019886,GO:0022008,GO:0030030,GO:0030705,GO:0050794	2	0.00629677	0.111282	0.000794327	0.240775	4.81755e-05	0.00317958	0.254426	1.25815	0.741634	-0.28922	-0.496459	-0.375648	0.00793642	1.58483	0.492176	-2.15961	-0.953407	-0.0648115
hc_entry249	CGCACCAACACCTCATAATCTTGAAGTTTTGTTAAATGGTCATGGTTTATTGAAAATGGA	Sc4wPfr_951.g220.t1	ALKB7_MOUSEAlpha-ketoglutarate-dependent dioxygenase alkB homolog, mitochondrial OS=Mus musculus GN=Alkbh7 PE=1 SV=1	GO:0005759,GO:0016787,GO:0006974,GO:0044710,GO:0090304,GO:1902445	2	0.0063067	0.111289	0.032459	0.508361	0.000679443	0.0448432	-0.11162	0.773905	0.976621	-1.07783	-1.19299	0.183902	1.23852	1.34952	0.6137	-1.52357	-0.558679	-0.671489
hc_entry16311	AGTTTCAGTAAAGAAGAGACTTGTACTGACTTGGCTGCTGAAAGCCCTTCCCAGAAAAAA	Sc4wPfr_1402.g13898.t2	KIF1A_ANOGAKinesin-like protein unc-104 OS=Anopheles gambiae GN=unc-104 PE=3 SV=3	GO:0000922,GO:0005739,GO:0005829,GO:0005876,GO:0016020,GO:0016939,GO:0031410,GO:0043005,GO:0044441,GO:0070062,GO:0003777,GO:0008017,GO:0016887,GO:0017048,GO:0006890,GO:0007268,GO:0007411,GO:0019886,GO:0033036,GO:0047496,GO:0090307	4	0.00651053	0.11233	0.0089799	0.377251	0.000341892	0.0225649	0.726362	-0.462893	-0.805258	-0.00385693	1.85904	0.75991	0.405321	-2.17971	-0.588336	-0.253451	0.0444948	0.498381
hc_entry10064	CTGTTTTTGAGTTTAGCAGCAAAATAACTTCGCGTTTACCAATTGTAGATGTTGCAGTAT	Sc4wPfr_16.1.g8497.t1	CO1A2_LITCTCollagen alpha-2(I) chain OS=Lithobates catesbeiana GN=COL1A2 PE=2 SV=1	GO:0005583,GO:0005515,GO:0009887,GO:0016043,GO:0044763,GO:0050789,GO:0051716,GO:0065008	3	0.00657989	0.112718	0.0249998	0.508361	0.000667967	0.0440858	-0.618016	-0.530972	0.314702	1.18813	0.707868	-1.118	-1.59248	-0.618016	0.0591383	2.00283	-0.143262	0.348072
hc_entry26507	TTTTGAAGATCCATTTTTCGATAGCGAAGATGTCGAAGAGCATTCGAAATATCAATTGGA	Sc4wPfr_252.g22287.t1			4	0.00658326	0.112732	0.0175407	0.43354	0.0001467	0.00968219	-1.30143	-0.972045	0.429245	-0.11878	1.42376	0.133729	-1.0133	-0.856036	-0.915208	1.15836	1.25585	0.775848
hc_entry27939	AGTCATGGATGTAATTGGATATGATTTAAACACCACATTGATTTATGGAACGACGCTGAG	Sc4wPfr_475.1.g23389.t1			1	0.00660267	0.112819	0.000294162	0.233452	4.09815e-05	0.00270478	1.29286	0.76918	-0.354442	-0.903862	-0.614697	0.0709298	1.0493	0.727546	0.522722	-2.1768	-0.781324	0.398589
hc_entry24220	GATGCTCAGTCTTGCAAAACTAAAAAAGCTCTTTCCGTTAGAAATTATGGGCTATGTAAT	Sc4wPfr_455.g20408.t1	WFKN_DANREWAP, Kazal, immunoglobulin, Kunitz and NTR domain-containing protein OS=Danio rerio GN=wfikkn PE=2 SV=1	GO:0005576,GO:0005515,GO:0030234,GO:0043168,GO:0097367,GO:1901681,GO:0001932,GO:0010604,GO:0010605,GO:0016043,GO:0031325,GO:0044087,GO:0044763,GO:0044767,GO:0048523,GO:0048856,GO:0050790,GO:0050896,GO:0051128,GO:0051179	1	0.00665356	0.11299	0.032459	0.508361	0.000664276	0.0438422	1.65329	-0.174151	-0.734956	-0.302129	-0.851213	1.09029	0.907647	0.599585	0.229154	-2.06731	-0.420702	0.070504
hc_entry13344	CGAGCTATAATACATTGCTATGGCTGGGTGATGTTGGTGGTCAAATTGGATTATTTATAG	Sc4wPfr_824.g11302.t1	ASIC1_RATAcid-sensing ion channel 1 OS=Rattus norvegicus GN=Asic1 PE=1 SV=1	GO:0016020,GO:0044464,GO:0005272,GO:0022836,GO:0007606,GO:0009268,GO:0009605,GO:0015672,GO:0030001,GO:0044707,GO:0050794,GO:0050906,GO:0051239,GO:0051716,GO:0065008,GO:0098655	2	0.00665909	0.11299	0.032459	0.508361	8.48445e-05	0.00559974	0.248105	1.00545	0.163868	-1.17655	-1.05203	-0.0906169	1.01563	1.30688	1.21278	-1.64332	-0.509531	-0.480648
hc_entry35435	TTCAAGATCGCGAAGTAAGAGAGAAAAATCTCGAAGTAAATCCCGAAGTAAATCAAAATC	Sc4wPfr_886.g29527.t1	SRSF4_MOUSESerine arginine-rich splicing factor 4 OS=Mus musculus GN=Srsf4 PE=2 SV=1	GO:0005730,GO:0005737,GO:0016607,GO:0005515,GO:0036002,GO:0000380,GO:0000381,GO:0006369,GO:0006376,GO:0006406,GO:0010837,GO:0031124,GO:0045617,GO:0048025,GO:0060501,GO:0060548,GO:0061041	4	0.006671	0.11299	0.0089799	0.377251	0.000201967	0.0133298	-0.341566	-0.588592	-0.354614	0.0761842	0.815518	-0.11002	-1.41076	-1.02749	-0.463321	2.02227	1.53453	-0.152146
hc_entry10652	CTGGCGTTCCAATTATGTATCTTTCACAACATAGGTTTACTATTGAAAGAATGCCAGATG	Sc4wPfr_1700.g9012.t1	FCF1_PONABrRNA-processing protein FCF1 homolog OS=Pongo abelii GN=FCF1 PE=2 SV=1	GO:0005654,GO:0005730,GO:0032040,GO:0005488,GO:0000462	4	0.00670443	0.11299	0.000794327	0.240775	0.0005819	0.0384054	-0.122364	-0.614123	-0.940556	-0.0904501	2.45184	1.06577	-0.455424	-1.29195	-0.657148	0.496838	0.081689	0.0758753
hc_entry37454	TCAAAATGAAGAAATCCAGCAAACTGAAATGGTTCCAAGCGAAGAGACAAATGAGCAATT	Sc4wPfr_85.1.g31227.t1			4	0.00672318	0.11299	0.00432044	0.334367	0.000485576	0.032048	0.249641	-0.878397	-0.346281	0.0996227	2.00586	0.656669	-0.859156	-1.66342	-0.280656	-0.624102	1.18277	0.457445
hc_entry2770	CTTACTGCTGCCAGGTGACTTGTGATTCGTGTCAAAAATTAACAATAACACATTATTGTA	Sc4wPfr_68.g2322.t1	WNT1_AMBMEProtein Wnt-1 OS=Ambystoma mexicanum GN=WNT-1 PE=1 SV=1	GO:0005737,GO:0043227,GO:0044421,GO:0005102,GO:0001656,GO:0006355,GO:0007420,GO:0007548,GO:0008284,GO:0009790,GO:0009887,GO:0009890,GO:0009968,GO:0010557,GO:0010566,GO:0010817,GO:0016055,GO:0022603,GO:0031328,GO:0035270,GO:0044702,GO:0045595,GO:0048608,GO:0048699,GO:0048732,GO:0048762,GO:0048793,GO:0050810,GO:0051093,GO:0051094,GO:0051240,GO:0060562,GO:0072009,GO:2000026	1	0.00676451	0.113151	0.000794327	0.240775	0.0005819	0.0384054	0.381658	0.142022	-0.372601	-1.54534	0.0419483	0.742326	1.92985	1.10352	0.271865	-1.35804	-0.676358	-0.66085
hc_entry27691	ATGGCTTGTGACATGGTTTTCATCTATGTCGTGCATTTTAATGATTGTTGTTGGTATACT	Sc4wPfr_91.g23190.t1	TMED1_XENTRTransmembrane emp24 domain-containing protein 1 OS=Xenopus tropicalis GN=tmed1 PE=2 SV=1	GO:0005793,GO:0030135,GO:0030659,GO:0044425,GO:0044431,GO:0044432,GO:0098588,GO:0098805,GO:0005515,GO:0007030,GO:0009653,GO:0016192,GO:0043009,GO:0044763,GO:0046907	3	0.00676835	0.113151	0.032459	0.508361	0.000679443	0.0448432	-1.39323	-0.254858	0.105512	-0.186566	0.710918	-0.889458	-0.885729	-0.631781	-0.099017	2.05108	1.50012	-0.0269852
hc_entry34818	CTCAATTTTGGGACGAAAAGATGAAGAATTCTTGGATCTTTTGTTTGATCCGGTACTAAA	Sc4wPfr_447.g29021.t1	RTJK_DROMERNA-directed DNA polymerase from mobile element jockey OS=Drosophila melanogaster GN=pol PE=1 SV=1	GO:0016787,GO:0090304	2	0.00681209	0.113161	0.032459	0.508361	0.000125032	0.0082521	0.967922	0.482785	-0.46384	-0.183787	-1.96873	0.184624	1.38685	1.07037	0.547014	-1.14983	-0.984125	0.110749
hc_entry28568	GGGGAGTTTGTTGAAAATTATGAAGGTATCGTAAAACCCGAAACTATAGTGAACTATTTG	Sc4wPfr_588.g23926.t1	PDIA5_MOUSEProtein disulfide-isomerase A5 OS=Mus musculus GN=Pdia5 PE=1 SV=1	GO:0005576,GO:0016020,GO:0031982,GO:0044432,GO:0070013,GO:0005515,GO:0016491,GO:0016853,GO:0006457,GO:0010033,GO:0034976,GO:0044763,GO:0050794,GO:0055114	4	0.00691141	0.113754	0.0089799	0.377251	0.000567961	0.0374855	0.196139	-0.376187	0.0872554	-0.276057	1.20935	0.666149	-0.866717	-2.15806	-0.885815	0.968538	1.29587	0.13954
hc_entry24930	CTGAATTAATGCATCAAGAAGTTCCTGACCAATCTCTCAAAATTACGTTCATATGTCAAC	Sc4wPfr_1009.1.g20986.t1	S39A6_RATZinc transporter ZIP6 OS=Rattus norvegicus GN=Slc39a6 PE=1 SV=1	GO:0005768,GO:0005783,GO:0005794,GO:0005887,GO:0009986,GO:0031258,GO:1903561,GO:0005385,GO:0002903,GO:0006826,GO:0006882,GO:0007165,GO:0030890,GO:0050861,GO:0051128,GO:0071578,GO:1903615	2	0.00727738	0.115101	0.0089799	0.377251	0.000485576	0.032048	2.17959	0.802481	-0.0744124	-0.234098	-0.527592	0.00785724	0.559556	0.807239	0.0581509	-1.28214	-1.05505	-1.24158
hc_entry683	GTCATGGCTTGATATGTTTTGGAAATCGACATACTCTCACTGGATATTAATAAACCAGAA	Sc4wPfr_6.1.g569.t1	VW5B2_MOUSEvon Willebrand factor A domain-containing protein 5B2 OS=Mus musculus GN=Vwa5b2 PE=2 SV=2	GO:0043229,GO:0009987,GO:0050896	2	0.00729057	0.115101	0.0175407	0.43354	0.0005819	0.0384054	1.38238	0.124422	-1.05431	-0.861725	-1.70231	0.0528893	0.969714	1.72061	0.289296	-0.253689	-0.487334	-0.179933
hc_entry22378	GGAGTGGCTCAAGCTTGGCAGATAAAGCAGAAACAGCTTAAAAGAGAAAAGCTAAAGCCT	Sc4wPfr_10.g18974.t1			3	0.00734156	0.115368	0.0089799	0.377251	0.000249039	0.0164366	-1.06994	-1.28395	0.0341173	1.93896	1.35727	-0.338873	-1.31572	-0.488354	-0.0384174	0.356869	0.29963	0.548413
hc_entry22607	AGAGCCTTAACAGTATTAAGCGTTGCGCATCTTATGCAAGGACATAACGAAGAAAGTAAA	Sc4wPfr_354.g19171.t1			3	0.00735804	0.115482	0.00432044	0.334367	0.000212543	0.0140278	-1.10222	0.251809	-0.156896	0.557234	0.805549	-0.773102	-1.32295	-0.812089	-0.62772	1.54912	1.71174	-0.080472
hc_entry24678	CTGACTACATCTCGAGAGTTAGAAGCTGTTTTGGCCTTGACTGCATTGTGTAAAACATAA	Sc4wPfr_439.g20769.t1	IRX6_HUMANIroquois-class homeodomain protein IRX-6 OS=Homo sapiens GN=IRX6 PE=2 SV=3	GO:0005634,GO:0005737,GO:0005499,GO:0043565,GO:0000122,GO:0001656,GO:0001840,GO:0002027,GO:0006351,GO:0007420,GO:0007507,GO:0007601,GO:0008406,GO:0009953,GO:0039005,GO:0042461,GO:0042551,GO:0045665,GO:0045666,GO:0045944,GO:0048561,GO:0048701,GO:0048923,GO:0048924,GO:0050896,GO:0060040,GO:0072005,GO:0072196	2	0.00737626	0.115482	0.00312703	0.334367	0.000415705	0.0274365	0.673864	1.16494	0.796786	-0.113536	-1.20713	-1.88291	0.770894	0.956159	0.673864	-1.11921	-0.542053	-0.171662
hc_entry29720	CTGGGGGCTTGGATATATTATACTGTTTCTTATAACTTGTATTTATTTTGCGATAAGCGC	Sc4wPfr_384.g24850.t1			1	0.00737887	0.115482	0.0175407	0.43354	0.000415113	0.0273974	0.953661	-1.0781	-1.49566	0.225744	0.550317	1.66324	-0.227658	0.674618	-1.18616	-0.667931	-0.426529	1.01445
hc_entry6733	CAAGATCGTTGCAAAAAACTGAATCAAGAAGTAACGAAGAGTTTTGGAAATGCATTGGGA	Sc4wPfr_850.1.g5705.t1	ACHA6_MOUSENeuronal acetylcholine receptor subunit alpha-6 OS=Mus musculus GN=Chrna6 PE=2 SV=2	GO:0005892,GO:0036477,GO:0045202,GO:0005230,GO:0005261,GO:0005515,GO:0015464,GO:0022890,GO:0006812,GO:0007166,GO:0007399,GO:0034220,GO:0035095,GO:0042391,GO:0060084	2	0.00751418	0.116093	0.00432044	0.334367	0.000125032	0.0082521	0.725786	0.686016	0.243175	-1.43337	-1.19522	-0.197434	1.79898	1.04363	0.42502	-0.755591	-0.198697	-1.1423
hc_entry13604	AGAGCTGCACAAGAACCTAGAGCTACGCGCGAGCAAAGACAACCACGGATTAAAAATTAA	Sc4wPfr_73.g11517.t1	G3BP1_MOUSERas GTPase-activating protein-binding protein 1 OS=Mus musculus GN=G3bp1 PE=1 SV=1	GO:0005634,GO:0005737,GO:0005925,GO:0003723,GO:0004003,GO:0004004,GO:0005515,GO:0006810,GO:0007265,GO:0008104,GO:0009968	4	0.00751665	0.116093	0.00665017	0.377251	0.00057035	0.0376431	0.403914	-1.01298	-1.86954	-0.431559	1.70326	1.42001	-0.139527	-0.564869	-0.593514	0.403914	0.0894336	0.591463
hc_entry13993	AACCATGGAACAACATCAGTTGGAAGCACGGTAGCATTAGCTTTTGATTTACATTATTAT	Sc4wPfr_174.g11829.t1	ADDH_SCHPOAdducin-related protein C1289.14 OS=Schizosaccharomyces pombe (strain 972 ATCC 24843) GN= PE=2 SV=1	GO:0005856,GO:0005912,GO:0016020,GO:0031981,GO:0044444,GO:0071944,GO:0003779,GO:0046983,GO:0022607,GO:0030036,GO:0032535,GO:0044707,GO:0044767,GO:0050794	4	0.0076206	0.116637	0.0089799	0.377251	0.000415113	0.0273974	0.911239	-0.984042	-0.78945	-0.0343631	2.37175	1.0231	-0.169251	-1.12472	-0.583264	-0.499465	0.023728	-0.145258
hc_entry26531	GAACCACAAACAACAAAAAGAAAAACGAGGATCATTAGTTCATCGGAATCAGAATCGTGA	Sc4wPfr_252.g22304.t1	CTR9_MOUSERNA polymerase-associated protein CTR9 homologOS=Mus musculus GN=Ctr9 PE=1 SV=2	GO:0016593,GO:0016607,GO:0035327,GO:0000993,GO:0042169,GO:0000122,GO:0001711,GO:0001826,GO:0001829,GO:0001832,GO:0006351,GO:0007259,GO:0010390,GO:0016055,GO:0019827,GO:0032968,GO:0033523,GO:0045638,GO:0051571,GO:0070102,GO:0071222,GO:0080182,GO:1900364,GO:2000653,GO:2001162,GO:2001168	4	0.00767366	0.116951	0.0175407	0.43354	0.000249039	0.0164366	0.345048	-0.976838	-0.359781	-0.836059	1.21997	1.30244	-0.383378	-1.96906	-0.424389	0.419476	0.556233	1.10634
hc_entry7645	GACAATATTGGTTTGTGGCTACTTCTTGATGAAGATTACAACGATATTCCAACACATTTG	Sc4wPfr_811.g6459.t1			2	0.0077126	0.117217	0.032459	0.508361	0.000679443	0.0448432	-0.024971	-0.518298	1.18413	0.015403	-0.797082	-1.3925	0.140829	1.10581	1.53886	0.752442	-1.53512	-0.469511
hc_entry41262	GATGCTCAAATAAAGCAAATTGATGCACTTGCTGCCTCTGTAGAAAAAGCTAATTGTATT	Sc4wPfr_356.g7120.t1			3	0.00778426	0.117429	0.032459	0.508361	0.000249039	0.0164366	-0.650557	0.57503	1.80291	0.946663	0.178748	-1.15205	-1.56503	0.257824	0.350918	0.816925	-1.1086	-0.452785
hc_entry33781	CTTTGATATACAAGGACATTATGGGATGTGGTATATTGGATCTTCAGTTTCGTTTGAAAG	Sc4wPfr_353.g28166.t1			4	0.00781844	0.117429	0.032459	0.508361	0.000679443	0.0448432	-1.38125	-0.587327	0.599602	0.231925	2.251	-0.0710149	-1.09777	-0.986685	-0.519654	0.524404	0.499472	0.537299
hc_entry31862	TTCAAAATTTAAAAGAGCCATCATGGAATGTCATAGATGCCAGAGAATCGATTGACTGCA	Sc4wPfr_2050.g26576.t1	ZEUS1_ARATHThymidylate kinase OS=Arabidopsis thaliana GN=ZEU1 PE=2 SV=1	GO:0043231,GO:0044444,GO:0016776,GO:0019201,GO:0009165	4	0.00785194	0.117429	0.0448643	0.59405	0.00060963	0.0402356	-0.448375	-0.43607	-0.746815	-0.126678	1.16621	-0.241585	-1.08865	-0.729458	-0.470725	2.37543	0.988291	-0.241585
hc_entry28043	CATAGTAGTAAAACGGACGCCCTTTCAAATAATAGACCGAACACCCCTTCAAACAATTGA	Sc4wPfr_106.g23472.t1	PHKG1_HUMANPhosphorylase b kinase gamma catalytic chain, skeletal muscle/heart isoform OS=Homo sapiens GN=PHKG1 PE=2 SV=3	GO:0005634,GO:0005829,GO:0005886,GO:0005964,GO:0032839,GO:0044425,GO:0044446,GO:0045202,GO:0098588,GO:0004689,GO:0005516,GO:0042803,GO:0050321,GO:0098772,GO:0005980,GO:0006468,GO:0006810,GO:0006950,GO:0010959,GO:0016043,GO:0018193,GO:0032091,GO:0033138,GO:0035235,GO:0035556,GO:0038166,GO:0045819,GO:0045944,GO:0046827,GO:0048583,GO:0051092,GO:0051149,GO:0051835,GO:0060143,GO:0060999,GO:0071902,GO:…	4	0.00787567	0.117429	0.0089799	0.377251	0.000415113	0.0273974	0.30197	-1.06656	-1.08411	0.275547	0.612149	0.648732	-0.798881	-1.59121	-0.0797313	-0.196732	1.6798	1.29904
hc_entry6761	AGTTATTATACGATTACGGAGATAGAAGTAAAAGGTCAATTGAATCGCATCCTTGGCTAA	Sc4wPfr_850.1.g5727.t1	KT5AA_DANREN-lysine methyltransferase KMT5A-A OS=Danio rerio GN=kmt5aa PE=2 SV=1	GO:0005737,GO:0044427,GO:0071339,GO:0002039,GO:0003682,GO:0003714,GO:0008270,GO:0042799,GO:0042800,GO:0042803,GO:0044212,GO:0045322,GO:0070577,GO:0000122,GO:0006351,GO:0006461,GO:0007049,GO:0018026,GO:0018027,GO:0030097,GO:0032411,GO:0035065,GO:0043516,GO:0043984,GO:0045944,GO:0050896,GO:0080182,GO:2001040	3	0.00788258	0.117429	0.0175407	0.43354	0.000354852	0.0234202	-0.473231	-0.102469	-0.0508574	0.40356	1.15426	-1.03161	-1.39028	-1.67252	0.0112798	0.996112	1.35837	0.797391
hc_entry27162	CATCTTCCTATTTTCCTAAATCGAGTTGCCCAAACTGAATTGTTTCAAACGAATGATTAG	Sc4wPfr_772.g22766.t1			2	0.00789	0.117497	0.0448643	0.59405	0.000280337	0.0185022	0.30149	0.30149	1.48695	0.00696607	-1.07773	-0.500723	0.854029	0.529092	1.43568	-1.45343	-1.28658	-0.597245
hc_entry27461	GACAGTGACCTTACATTAGATGTTCTTAGAGAAACATTAAGGGAAGAAAGAAAGGCATTA	Sc4wPfr_1259.g23011.t1	SPAT6_HUMANSpermatogenesis-associated protein 6 OS=Homo sapiens GN=SPATA6 PE=1 SV=1	GO:0044699	2	0.00799711	0.117757	0.0175407	0.43354	0.000415113	0.0273974	0.044806	0.538369	0.244754	-0.463806	-0.985756	-0.37513	1.47664	1.41032	0.713115	-2.10939	-0.435657	-0.0582645
hc_entry5655	GAGCTCTCTGTAATGAAAATTGAGTTGAACCAATCTCAGGAATTTACGAAAGAACTCATG	Sc4wPfr_832.g4715.t1			3	0.00857787	0.120544	0.032459	0.508361	0.000117075	0.00772697	-0.987917	1.08632	1.79312	-0.684451	-0.343467	-1.21138	-0.772602	1.3463	0.492839	0.312148	-0.132295	-0.898618
hc_entry16446	GAAGAAACCGAAAGGACATACTCCCCTGAGGGAATGAACAAATCCCCATGGCAAAATTAA	Sc4wPfr_1570.g14015.t1			3	0.00860987	0.120588	0.0089799	0.377251	6.65908e-05	0.00439499	-0.899175	1.2916	2.13466	-0.313842	-0.172501	-1.37002	-0.617973	0.559558	0.592749	0.123525	-0.571706	-0.756868
hc_entry20085	GCCGACATCTATAAATAATTTGCTGGAAGAGTTGGCAACAGTCAAGGAAAAATTGATGAA	Sc4wPfr_875.1.g17150.t1	TVOK_THEVOCalcium-gated potassium channel OS=Thermoplasma volcanium (strain ATCC 51530 DSM 4299 JCM 9571 NBRC 15438 GSS1) GN=tvoK PE=1 SV=1	GO:0016020,GO:0008324,GO:0006813	2	0.00863566	0.120678	0.032459	0.508361	0.000354852	0.0234202	0.531357	0.189507	-0.293478	-0.546228	-1.17999	-0.755977	1.89733	1.0446	1.38116	-0.848179	-0.769116	-0.65099
hc_entry32664	GTTGAACACCAGATAACTAAATGGGGAAATGTAGAATTTGCTCATGAATTAGAAAAGCAG	Sc4wPfr_319.g27263.t1	ATPF2_BOVINATP synthase mitochondrial F1 complex assembly factor 2 OS=Bos taurus GN=ATPAF2 PE=2 SV=1	GO:0005737,GO:0016607,GO:0005515	3	0.00864605	0.120678	0.00193362	0.285137	7.83008e-05	0.00516785	-0.415051	-0.391199	0.346156	0.625495	0.90674	-0.494233	-2.54607	-0.26779	0.454559	1.25987	0.814447	-0.292928
hc_entry31322	TGCAGCTATTGGGGACAAGCTACAGAGTATGTGCGAAAATATAATTGAAGATAATGATGA	Sc4wPfr_4.g26127.t1	CNPY2_MOUSEProtein canopy homolog 2 OS=Mus musculus GN=Cnpy2 PE=1 SV=1	GO:0005887,GO:0005515,GO:0060255	4	0.0086595	0.120678	0.0175407	0.43354	0.000485576	0.032048	-0.172665	-0.497683	-0.169337	-0.120831	1.7297	-0.282654	-1.14332	-1.4821	-0.732631	1.39121	1.25774	0.222565
hc_entry12406	GCTGTTGTATCCTTCAGTTCAAACTGTTATTTTGATCATCCTGAACCACCCCCGAGCTAC	Sc4wPfr_552.g10487.t1			4	0.00871498	0.120875	0.032459	0.508361	0.000172127	0.0113604	-0.597816	-0.711527	-0.314919	1.13879	1.10694	0.0156646	-1.48801	-0.653519	-1.17956	1.70096	0.721437	0.261552
hc_entry32871	AACGCATAGCACTCATGGTTATTGGAAATACGGGGCAATGGAGTATTTAAATGATTTTTT	Sc4wPfr_264.g27437.t1	HSDL1_PONABInactive hydroxysteroid dehydrogenase 1 OS=Pongo abelii GN=HSDL1 PE=2 SV=1	GO:0005783,GO:0044425,GO:0005515,GO:0016509,GO:0006629,GO:0044249,GO:0044763,GO:1901576	1	0.00891285	0.121408	0.0089799	0.377251	6.65908e-05	0.00439499	0.0888036	0.61814	-0.318254	-1.21381	-0.0980065	0.182563	1.61022	1.43611	-0.522077	-2.00442	0.0040184	0.216716
hc_entry31752	CATGGAGGAAAAGGTTTATCGTTTTGCTCGTTGTTTGATGAGAACGATGATATATTTTCT	Sc4wPfr_2929.g26485.t1			1	0.00891711	0.121408	0.0175407	0.43354	0.000679443	0.0448432	0.64287	1.78853	-0.494735	-1.35522	-0.483704	0.743065	1.51658	0.258783	-0.128009	-1.04399	-0.67573	-0.768431
hc_entry774	CAACACATAGCGAACTTTTTTGTTAACGAAGCAAGGAAAAACAACAACCATTTTGCATCT	Sc4wPfr_6.1.g637.t1	GGHA_DICDIGamma-glutamyl hydrolase A OS=Dictyostelium discoideum GN=gghA PE=3 SV=1	GO:0005615,GO:0005634,GO:0005773,GO:0070062,GO:0034722,GO:0019752,GO:0042221,GO:1901564	4	0.00892	0.121408	0.032459	0.508361	0.000664276	0.0438422	1.09267	-0.674206	-1.37367	0.198186	1.39187	-0.3825	-0.836145	-0.842289	-1.11107	1.44269	0.642935	0.451538
hc_entry22391	ATTTGGTATTGTATCTCGTCGTTTAAGGAACAAGCATTGGTGGCAAAATAAGAAAATGTG	Sc4wPfr_10.g18987.t1	VA714_ARATHVesicle-associated membrane protein 714 OS=Arabidopsis thaliana GN=VAMP714 PE=1 SV=1	GO:0005789,GO:0005802,GO:0005886,GO:0030027,GO:0031091,GO:0031143,GO:0031201,GO:0031902,GO:0035577,GO:0043005,GO:0070062,GO:0005484,GO:0006888,GO:0006892,GO:0006906,GO:0006911,GO:0008333,GO:0017156,GO:0043308,GO:0043312,GO:0043320,GO:0047496,GO:0097352,GO:1903595	4	0.00896953	0.1215	0.00432044	0.334367	0.000212543	0.0140278	-1.24569	-0.615994	0.801173	-0.0069415	1.80232	-0.454935	-0.702375	-1.23174	-0.63188	1.00359	1.2463	0.0361731
hc_entry16801	CGTTAATAACAATTCAGGTGTAGTTTTTATTGTGGGTTCAATGATTTTCAGCTTTTGCGC	Sc4wPfr_597.2.g14331.t1			4	0.00899934	0.121504	0.0089799	0.377251	0.000400578	0.0264382	0.280937	-0.633871	-0.652052	-1.57107	1.64329	1.73672	-0.204821	-0.694026	-0.796195	-0.248494	0.712301	0.427284
hc_entry10411	GGTACGTGCTACATACAACACCGCTCAGTCAAAAATTTCAATGAAAGATATTGCAAAAAT	Sc4wPfr_2933.g8781.t1			2	0.00900673	0.121525	0.00312703	0.334367	0.000172695	0.0113979	-0.0507511	0.202497	0.214844	0.064611	-1.21355	-0.631446	0.202497	1.57367	1.78329	-0.302611	-1.80104	-0.0419992
hc_entry48	GCATGAAGGTGTAACTGGGAGGAACAAGGAGGACATGGTTAGTACATTTTATGCTTTTTT	Sc4wPfr_1414.g47.t1			3	0.00914513	0.122182	0.0175407	0.43354	0.0005819	0.0384054	-0.709547	-0.298406	0.104181	2.4648	0.206756	0.36018	-1.67002	-0.692445	-0.479726	0.783383	0.0962711	-0.165427
hc_entry14144	GAAAGAGATCGAATCCGTTGAAATAAGCATAAACTTTGGTGACGAAAACAATCTCGAAAA	Sc4wPfr_96.g11969.t1	HMCN1_MOUSEHemicentin-1 OS=Mus musculus GN=Hmcn1 PE=1 SV=1	GO:0030017,GO:0044421,GO:0008092,GO:0016301,GO:0006936,GO:0009887,GO:0030182,GO:0030239,GO:0050896,GO:0065007	2	0.00919057	0.122253	0.0175407	0.43354	0.000415113	0.0273974	0.770716	0.279166	0.446432	-1.10991	-1.62659	-0.925112	1.87314	0.930549	0.630693	-0.220384	-0.413857	-0.63484
hc_entry28555	TACACTTGGAGGGGGAAACTTCCAAGAATGGATTGAAGAACTATTTATACAACACAGCTC	Sc4wPfr_588.g23916.t1			2	0.00921753	0.122253	0.032459	0.508361	0.000354852	0.0234202	0.724449	0.0344691	-0.280902	-0.704555	-0.987261	-0.574669	1.60777	1.53695	1.00419	-1.50279	-0.506387	-0.351277
hc_entry32005	AAAGAAGCATGGGTTTTAAGGCATATCGATAGATTTCCCAACAAAAGTGTCACCACATAA	Sc4wPfr_360.g26705.t1			2	0.00929106	0.122793	0.032459	0.508361	0.000354852	0.0234202	0.0946466	0.902975	0.351933	-0.537385	-1.2147	-0.340289	1.41536	0.986681	1.17777	-1.81104	-0.541824	-0.484128
hc_entry37094	ACAAAAAGAATGGATCACTTAACCGATCGAGAATTCTATGATGTTTTTGAGATGAGTCGA	Sc4wPfr_463.g30922.t2	ABLM1_HUMANActin-binding LIM protein 1 OS=Homo sapiens GN=ABLIM1 PE=1 SV=3	GO:0001725,GO:0005737,GO:0030027,GO:0003779,GO:0043167,GO:0006355,GO:0007167,GO:0007601,GO:0009887,GO:0009966,GO:0030032,GO:0044238,GO:0044260,GO:0048523,GO:1903955	2	0.00935885	0.123046	0.032459	0.508361	0.000567961	0.0374855	-0.506792	1.33293	0.0680527	-0.342437	-0.757858	-0.256208	1.98804	0.980825	0.268763	-1.20625	-1.30029	-0.268774
hc_entry13319	ACAGACCGTTTCAGTGAAACTGAATACTTATCAGTTGCCAATGCAAACGACGATACGTAA	Sc4wPfr_351.g11288.t1	DCLK3_HUMANSerine threonine-protein kinase DCLK3 OS=Homo sapiens GN=DCLK3 PE=2 SV=2	GO:0005634,GO:0005737,GO:0005874,GO:0005887,GO:0004683,GO:0005057,GO:0005515,GO:0005524,GO:0000226,GO:0001934,GO:0007409,GO:0009615,GO:0010976,GO:0016197,GO:0018105,GO:0018107,GO:0021766,GO:0021860,GO:0035556,GO:0043393,GO:0051147,GO:1900181	1	0.00942084	0.123264	0.0089799	0.377251	8.48445e-05	0.00559974	0.554717	0.423881	0.17883	-1.93123	-0.266839	0.159552	1.44478	0.870981	0.671071	-1.7695	-0.459962	0.123717
hc_entry10524	GATCAGCTTTACATTATAATGGCGATAGTTTGTCTGCTTACTGCAGTTGGTTTATTTTGT	Sc4wPfr_1561.g8888.t1			2	0.0095561	0.123606	0.00432044	0.334367	8.48445e-05	0.00559974	0.855899	1.04789	0.167211	-0.181091	-0.844619	-0.156889	0.951257	1.32556	0.648777	-1.80787	-1.06235	-0.94377
hc_entry16129	GCAGGCATCGTTGCAAAATCAATTGAAGGGTTTTTTATGTGGAATGATTGGTGTGAATAC	Sc4wPfr_303.g13727.t1	B3GN4_MOUSEN-acetyllactosaminide beta-1,3-N-acetylglucosaminyltransferase 4 OS=Mus musculus GN=B3gnt4 PE=2 SV=2	GO:0012505,GO:0043231,GO:0044444,GO:0008375,GO:0006486,GO:0044711	2	0.00955643	0.123606	0.032459	0.508361	0.000354852	0.0234202	0.776305	0.510058	0.196987	-0.962583	-0.374334	0.0791749	1.53225	1.03383	0.81921	-1.80606	-1.05592	-0.748924
hc_entry40476	GTGGTCGTTCGTTCTTATGTTGGAAGTGCATTGATACCACTAGATTCTTTTTTAATAAAG	Sc4wPfr_166.1.g33693.t1	LBP_HUMANLipopolysaccharide-binding protein OS=Homo sapiens GN=LBP PE=1 SV=3	GO:0044421,GO:0044464,GO:0005319,GO:0008289,GO:0001818,GO:0001819,GO:0002684,GO:0006629,GO:0006869,GO:0006955,GO:0032496,GO:0032680,GO:0034369,GO:0042742,GO:0044237,GO:0045088,GO:0048522,GO:0048584,GO:0051049,GO:0055088,GO:0071219,GO:1901360,GO:1901701	2	0.00967567	0.12396	0.0089799	0.377251	0.000125032	0.0082521	0.87664	0.525207	0.886438	-0.626007	-0.971176	-0.132717	1.21387	0.925483	0.474919	-2.1714	-0.651302	-0.349952
hc_entry15632	GAAGGAAAGCTACAAGGTCCTGAATCTATTCAAGTAGATCGTAATGGTACAGTTATTTTT	Sc4wPfr_208.1.g13288.t1			3	0.00981508	0.124568	0.00193362	0.285137	0.000679443	0.0448432	-0.574744	-0.681806	0.331518	0.238508	1.59319	-0.390105	-1.54472	-0.305016	-0.18918	2.14453	-0.169547	-0.452624
hc_entry26867	GTATTCATTCTACTACTATACAACCAGAGTTTCTTCAAGGACCAAAATCTGATACTCCGT	Sc4wPfr_1127.g22559.t1	ZRC1_YEASTZinc cadmium resistance protein OS=Saccharomyces cerevisiae (strain ATCC 204508 S288c) GN=ZRC1 PE=1 SV=2	GO:0005886,GO:0012505,GO:0031090,GO:0031982,GO:0043231,GO:0044425,GO:0044444,GO:0044446,GO:0008324,GO:0006828,GO:0006829,GO:0010038,GO:0044763,GO:0050794,GO:0051051,GO:0065008,GO:0098662	1	0.00984545	0.124744	0.0175407	0.43354	0.000341892	0.0225649	1.28998	0.459422	-0.894041	-1.43884	-0.162565	0.319383	1.10441	1.26443	0.358446	-1.56701	0.110307	-0.843926
hc_entry13653	CCAATCCTCACTATTTGACTTTTCTTGCTCAGAGAGGATATTTTGATTCATCTCCTTTTG	Sc4wPfr_73.g11563.t1	MED31_BOVINMediator of RNA polymerase II transcription subunit 31 OS=Bos taurus GN=MED31 PE=2 SV=1	GO:0000151,GO:0016592,GO:0070847,GO:0001104,GO:0003713,GO:0005515,GO:0061630,GO:0000920,GO:0006357,GO:0006367,GO:0009405,GO:0016567,GO:0044011,GO:0048147,GO:0060173,GO:0070783,GO:1900233	4	0.0100128	0.125363	0.0175407	0.43354	0.000485576	0.032048	0.996604	-0.365331	-1.39418	-0.883163	1.94359	1.49232	-0.168366	-0.324799	-0.899473	-0.305348	0.18286	-0.274715
hc_entry17539	GCAAAAATATTGGACATTAATGCAGTGATGGTAGATTTTTACTTATGGGATTTCGCCACT	Sc4wPfr_365.g14925.t1			3	0.0102728	0.126559	0.0089799	0.377251	0.0005819	0.0384054	-1.14178	0.100779	0.15504	0.167608	1.0832	0.0324619	-1.58814	-1.15892	-0.101048	2.0312	0.64012	-0.220535
hc_entry38410	ATGCCTATGTCTCTACCCAACAATAATTAATGCTCTTATTCCAAACATGGACCAGTTTGA	Sc4wPfr_3648.g32019.t1			4	0.0103066	0.126577	0.032459	0.508361	0.0005819	0.0384054	0.442492	-0.848852	-0.851398	0.557056	2.27887	-0.137459	-1.40577	-0.9027	-0.546097	0.247494	0.635966	0.530396
hc_entry29304	GAGTTAAGAAACGCACGTAAATCTCTGGTAAAAGAAGTTCAGGAACTGCTTGAAATACTT	Sc4wPfr_56.g24499.t1			2	0.0103139	0.126577	0.0249998	0.508361	0.000202961	0.0133954	1.44401	-0.297162	0.119984	-0.897973	-0.577235	0.1064	0.964994	1.44401	0.488871	-1.96464	-0.732319	-0.0989445
hc_entry6038	ATACCACGGTTAGTTAGTGGCACAATTCCTCAAACACGGGTTACAAAGTTAGCTCCTGGT	Sc4wPfr_1120.g5089.t1	HOT_XENLAHydroxyacid-oxoacid transhydrogenase, mitochondrial OS=Xenopus laevis GN=adhfe1 PE=2 SV=1	GO:0005759,GO:0016616,GO:0046872,GO:0047988,GO:0006103,GO:0015993,GO:0055114	4	0.0105226	0.127225	0.00193362	0.285137	0.000415113	0.0273974	-0.0995214	-0.644932	-0.483115	-0.123991	2.38304	1.07518	-1.0783	-1.42699	-0.281417	0.0349821	0.283698	0.361357
hc_entry17051	TGGACTGATAACATCTTTTCATTGAAGTCGTGGTGTGTCAAAAAGTTTAACATGGAGTCT	Sc4wPfr_32.g14523.t1	MND1_MOUSEMeiotic nuclear division protein 1 homolog OS=Mus musculus GN=Mnd1 PE=1 SV=1	GO:0009987	4	0.0105367	0.127225	0.00432044	0.334367	0.000567961	0.0374855	-0.391599	-0.494867	-1.02846	-0.277355	1.15836	0.758943	-0.444006	-1.94511	-0.460458	1.2013	0.782494	1.14075
hc_entry11490	CGATTTCTCTGTGAAGATGTATGATGACTCAAAGTGTGTTTATGAAAATGTTAGGCATTC	Sc4wPfr_516.2.g9745.t1	MEP50_PONABMethylosome protein 50 OS=Pongo abelii GN=WDR77 PE=2 SV=1	GO:0005654,GO:0044444,GO:1990234,GO:0000166,GO:0005515,GO:0016740,GO:0006464,GO:0007031,GO:0009967,GO:0015031,GO:0019219,GO:0031327,GO:0031398,GO:0032879,GO:0044763,GO:0048731,GO:0051276,GO:0065008,GO:2000112	3	0.0105969	0.127225	0.032459	0.508361	0.000664276	0.0438422	-1.19578	0.816501	0.482726	0.0395037	0.890537	-0.411202	-1.61967	-0.595524	-0.167606	1.80931	0.819945	-0.868741
hc_entry39919	GGGATGCTGATAACATCATGTTGAGTGAGGATGAATGGAGAAATATTCTTAACTTTGATC	Sc4wPfr_1416.g33252.t1			2	0.0106395	0.12732	0.0175407	0.43354	0.000172127	0.0113604	1.00545	1.06084	0.0767468	0.193746	-0.778945	-1.07805	0.65181	1.55441	0.540218	-1.50545	-1.15326	-0.567509
hc_entry28547	GCAGCTATAAGGTTGCGAATGTTAACAGATCATTTTCGACGTAGAGATGCCACTCAATCA	Sc4wPfr_588.g23911.t1	GRAN_MOUSEGrancalcin OS=Mus musculus GN=Gca PE=1 SV=1	GO:0005654,GO:0005789,GO:0005829,GO:0016529,GO:0030018,GO:0030315,GO:0042584,GO:0043005,GO:0070062,GO:0070971,GO:0002020,GO:0004198,GO:0005102,GO:0005246,GO:0005509,GO:0042803,GO:0043495,GO:0044325,GO:0046982,GO:0048306,GO:0060090,GO:0001508,GO:0001938,GO:0006508,GO:0006880,GO:0006886,GO:0006915,GO:0007507,GO:0007517,GO:0010459,GO:0010595,GO:0010880,GO:0030948,GO:0032007,GO:0034605,GO:0036324,GO:…	4	0.0107155	0.127595	0.0089799	0.377251	0.000567961	0.0374855	-0.866496	-0.677213	0.157365	-0.182096	2.08832	0.503937	-0.295687	-1.70615	-0.916911	0.628175	0.835335	0.431414
hc_entry29134	GTTGGTAGCCAGGCAACGGATTTCGGCGAAGCTTTGAAATACAAGCATGATGAAATGTAA	Sc4wPfr_412.g24360.t1	CALUB_DANRECalumenin-B OS=Danio rerio GN=calub PE=2 SV=1	GO:0005788,GO:0005794,GO:0016020,GO:0016529,GO:0005509,GO:0005515,GO:0048731,GO:0050896	4	0.0108579	0.128473	0.0175407	0.43354	0.0005819	0.0384054	-1.44749	-0.0707316	-0.329295	0.249832	1.27424	-0.366625	-0.819968	-1.3262	-0.531957	1.67371	0.946561	0.747931
hc_entry18925	GGTGAAGTTCCTATAGCAGAATCTAGTATTATTATTGCTTGCTCATCTGAACATAGATCA	Sc4wPfr_250.g16089.t1	MOC2B_BOVINMolybdopterin synthase catalytic subunit OS=Bos taurus GN=MOCS2 PE=2 SV=2	GO:0005634,GO:0005829,GO:0019008,GO:0030366,GO:0006777,GO:0032324	4	0.0110957	0.129566	0.032459	0.508361	0.000354852	0.0234202	-1.28981	-0.412462	-0.553688	0.0281474	1.42515	0.356347	-1.63288	-0.511965	-0.148237	1.60383	1.08424	0.0513408
hc_entry19487	ATAATGCATTTGGTTCAAACAGATCAATTAGTTAGAGTGGACTACAATACACTTCTATAA	Sc4wPfr_181.g16603.t1			4	0.0111492	0.12967	0.00432044	0.334367	0.000201967	0.0133298	0.00338268	-0.0812068	-1.63551	-1.07767	1.6175	1.86329	0.257179	-0.385715	-0.81033	-0.256435	0.208592	0.296918
hc_entry11123	GGGTCTACTCTCATACAGATTATTCAGATGACGTGTTTGTTCAATATAGACATACAATTG	Sc4wPfr_3202.g9449.t1			4	0.0111751	0.129764	0.0089799	0.377251	0.000291798	0.0192587	0.582015	-1.15956	-0.48276	-0.9564	2.08773	0.610711	-0.108274	-0.139243	-1.45952	-0.430955	0.605729	0.850532
hc_entry38300	GGTTACAGAGTTGGTTTTGGTGAATGCACTGGAACTATTTTGCCTGCTCATTCTTACTAA	Sc4wPfr_417.3.g31925.t1	FAAA_BOVINFumarylacetoacetase OS=Bos taurus GN=FAH PE=2 SV=1	GO:0005829,GO:0070062,GO:0004334,GO:0005515,GO:0046872,GO:0006527,GO:0006559,GO:0006572	3	0.0112574	0.130062	0.0249998	0.508361	0.000292691	0.0193176	-1.27301	-0.16183	0.708164	-0.16183	1.0566	-0.583206	-1.58146	-0.251208	-0.46273	1.7629	1.19283	-0.245229
hc_entry3090	CAGCTTTACTTTTGTGCGGAGGAATTTTTTCAGTTCTTCTACACTTTCAATATACAAACG	Sc4wPfr_1537.g2582.t1	MFSD5_MOUSEMolybdate-anion transporter OS=Mus musculus GN=Mfsd5 PE=2 SV=1	GO:0016020,GO:0005515	4	0.0113673	0.130453	0.032459	0.508361	0.000679443	0.0448432	-0.422833	-0.451934	-0.881881	-0.520296	1.93925	-0.272488	-0.408153	-0.933437	-0.709632	1.71027	1.11384	-0.162705
hc_entry28050	GTTGCATATACGAAGGAACTAGCAATATTCAGCTTAACACTATTGCTAAACTGTTACCAT	Sc4wPfr_106.g23479.t1	ACDSB_RATShort/branched chain specific acyl-CoA dehydrogenase, mitochondrial OS=Rattus norvegicus GN=Acadsb PE=1 SV=1	GO:0005618,GO:0005634,GO:0005759,GO:0005829,GO:0005886,GO:0031966,GO:0070062,GO:0000062,GO:0009055,GO:0016937,GO:0050660,GO:0052890,GO:0006637,GO:0009083,GO:0019605,GO:0033539,GO:0055088	4	0.0115733	0.131347	0.032459	0.508361	0.000354852	0.0234202	-0.794216	-0.514095	-0.129622	0.188843	1.52045	0.27431	-1.31905	-0.736426	-0.811588	2.03547	0.662838	-0.376919
hc_entry2016	CAAATGCAATTGATCCAGTTCACAATAGCTCTTGTTATGGGTTGTCTCATCATAAATATG	Sc4wPfr_786.g1715.t1	ELOV4_HUMANElongation of very long chain fatty acids protein 4 OS=Homo sapiens GN=ELOVL4 PE=1 SV=1	GO:0030176,GO:0043025,GO:0097447,GO:0005515,GO:0008020,GO:0009922,GO:0019367,GO:0034625,GO:0034626,GO:0035338,GO:0036109,GO:0042761,GO:0043651	3	0.0116403	0.131404	0.032459	0.508361	0.000679443	0.0448432	-0.204081	0.566097	1.07943	-0.00059815	0.693081	-1.11242	-1.6973	-0.938226	-0.467763	1.24631	1.38539	-0.549906
hc_entry16776	CTAAACATGGTACTCAAACAAGTTATCCAAGTTTGAATGATTTACCTGAAGACCTGATAC	Sc4wPfr_419.g14299.t1	RBSK_HUMANRibokinase OS=Homo sapiens GN=RBKS PE=1 SV=1	GO:0005737,GO:0070062,GO:0005515,GO:0016773,GO:0019200,GO:0006014,GO:0016310,GO:0044262,GO:0044282,GO:0044724	4	0.0117099	0.131835	0.00665017	0.377251	0.000415705	0.0274365	-0.136892	-1.14818	-0.10803	0.270328	2.59152	0.225263	-1.26125	-1.00531	-0.161988	0.295984	0.213295	0.225263
hc_entry19769	GCCTATCCGTTGTGATTTATTTGATAATGCACTTCAAAAACTAATTGAGCAGACTGAGAA	Sc4wPfr_641.g16840.t1	TPPC4_BOVINTrafficking protein particle complex subunit 4 OS=Bos taurus GN=TRAPPC4 PE=2 SV=1	GO:0000139,GO:0005783,GO:0005795,GO:0005829,GO:0008021,GO:0030008,GO:0030425,GO:0005515,GO:0017112,GO:0016358,GO:0043547,GO:0048208	4	0.0118478	0.132228	0.00432044	0.334367	0.000291798	0.0192587	0.138577	-0.640826	-1.20274	-0.811396	2.44157	0.961622	-0.446603	-0.669709	-0.732687	0.0828732	0.461357	0.417969
hc_entry20063	GCAGGGTTCGACAAATATAAGTAATGCAATATGGTTCCCTTTATTTATTTGGCCGGATAA	Sc4wPfr_875.1.g17134.t1	KCNG2_RATPotassium voltage-gated channel subfamily G member 2 OS=Rattus norvegicus GN=Kcng2 PE=2 SV=1	GO:0008076,GO:0030424,GO:0030425,GO:0032809,GO:0043204,GO:0043231,GO:0070062,GO:0000149,GO:0005251,GO:0032182,GO:0044325,GO:0046982,GO:0001508,GO:0006904,GO:0006940,GO:0007215,GO:0008016,GO:0010648,GO:0010701,GO:0023057,GO:0031669,GO:0042593,GO:0045956,GO:0050796,GO:0050804,GO:0071805,GO:0072661,GO:0090314,GO:2000671	1	0.0118998	0.132639	0.00193362	0.285137	0.000679443	0.0448432	0.521276	0.0860781	-0.177391	-1.24518	-0.111603	0.213802	2.32281	0.820347	0.428604	-1.20759	-0.765639	-0.885522
hc_entry19661	ATCGCAAGGTCATCCTGAGTTGTCTACTGAGAAGTTAAAAAAGTATATATTACCTAGAGC	Sc4wPfr_1031.g16752.t1			2	0.0120056	0.132873	0.00432044	0.334367	0.000567961	0.0374855	0.569098	0.539775	1.29676	-0.64023	-2.20532	-0.362606	0.0411464	1.49351	0.282005	0.105655	-0.97729	-0.142515
hc_entry37690	GTTGCAGATATGTCTAGCGAAGTTGCAAAACTACAATCTTCAGCTCAAAAGTCGGTTTAA	Sc4wPfr_691.g31421.t1	TRPL_DROMETransient-receptor-potential-like protein OS=Drosophila melanogaster GN=trpl PE=1 SV=2	GO:0016021,GO:0043229,GO:0044444,GO:0044459,GO:0005261,GO:0005515,GO:0006816,GO:0006950,GO:0007399,GO:0010035,GO:0044763,GO:0048522,GO:0051240,GO:0051716,GO:0051928,GO:0055085,GO:0065008,GO:1901700	2	0.0122111	0.133585	0.00432044	0.334367	0.000125032	0.0082521	1.43059	0.323906	0.0034218	-0.500782	-1.47257	0.683339	0.988513	0.824395	0.285369	-1.98164	-0.543586	-0.0409448
hc_entry9173	CACAGCTTGATGAAGACCAATATGAAGCTCCTTATGATATACATGCTAAAGCAGATAAAT	Sc4wPfr_269.g7766.t1	RPB3_BOVINDNA-directed RNA polymerase II subunit RPB3 OS=Bos taurus GN=POLR2C PE=1 SV=1	GO:0005665,GO:0005737,GO:0015630,GO:0001055,GO:0003677,GO:0046983,GO:0000398,GO:0006283,GO:0006367,GO:0006368,GO:0006370,GO:0008543,GO:0031047,GO:0035019,GO:0042795,GO:0050434	4	0.0123941	0.134581	0.032459	0.508361	0.000354852	0.0234202	-0.528802	-0.441078	0.12305	-0.282757	1.84709	0.451243	-1.36231	-1.05052	-0.667012	1.69733	0.610463	-0.396701
hc_entry13659	AATTGTCAAGATACAGAGCTGAGCTGGAGGTGATACAAGAAGCTCAGCTTCAGGCTTTAT	Sc4wPfr_73.g11566.t1			4	0.0123947	0.134581	0.00193362	0.285137	0.000291798	0.0192587	-0.773692	-1.32732	-0.350524	-0.528775	1.84517	0.229871	-0.542906	-1.25075	0.262408	0.538767	1.5656	0.332145
hc_entry35119	CATAAGACACCAAATGGATCAGTCAACTCGATTCATGGCAAAACATGGCTTAAAAAATAA	Sc4wPfr_126.2.g29270.t1			3	0.0125478	0.135101	0.032459	0.508361	0.000201967	0.0133298	-1.29277	0.407196	2.72849	-0.0548451	-0.13139	-1.1381	-0.496234	-0.0445772	-0.0422911	0.337925	-0.160329	-0.113078
hc_entry38309	CTCTGGATCCTTCTGCTATTGATTTAATTGTTTCAATGGGTTTTGGAAAAGAACTTGCTA	Sc4wPfr_417.3.g31933.t1	UBP5_MOUSEUbiquitin carboxyl-terminal hydrolase 5 OS=Mus musculus GN=Usp5 PE=1 SV=1	GO:0005764,GO:0012505,GO:0016020,GO:0004197,GO:0004843,GO:0031625,GO:0043130,GO:0051087,GO:0070628,GO:1904288,GO:1904454,GO:0006355,GO:0006511,GO:0008283,GO:0010506,GO:0032436,GO:0050821,GO:0070536,GO:0071108,GO:1904294,GO:1904378	3	0.0126576	0.135239	0.0175407	0.43354	0.000485576	0.032048	-0.603392	-0.42782	-0.737788	0.891635	0.386213	0.274202	-1.44312	-1.05316	-0.432171	2.21967	0.741502	0.184232
hc_entry32053	TAGCATATCAGTTGATCAGAATCCAACGTTTCCTCCAGTGTACGTAAAATTGAACAATTT	Sc4wPfr_39.1.g26754.t1			2	0.0126691	0.135257	0.000794327	0.240775	0.000172127	0.0113604	0.946242	1.17494	0.719343	0.0590036	-1.79867	0.397354	0.243045	0.985362	0.495634	-0.985759	-1.29397	-0.942533
hc_entry17018	GTTGGCATAAGTGTATTGTATCTGAAGGGGATTACTTTGAAGGGGACAAAATAAATATTG	Sc4wPfr_32.g14503.t1	MOS1T_DROMAMariner Mos1 transposase OS=Drosophila mauritiana GN=marinerT PE=1 SV=1	GO:0005694,GO:0003677,GO:0004518,GO:0005515,GO:0018024,GO:0006281,GO:0034968,GO:0048523	3	0.0131132	0.136746	0.0175407	0.43354	0.000679443	0.0448432	-1.06674	-0.364548	0.387766	2.41109	-0.240109	-1.2102	-0.709909	-0.6149	-0.214868	1.02083	0.0864255	0.515167
hc_entry21076	CAGCTAGAGAGTCGGTTTGTTTTAAATGTGAGAAAGTTGGTCATTTTTCCAAGTTATGTA	Sc4wPfr_300.g17969.t1			3	0.0133697	0.137238	0.0175407	0.43354	0.000117075	0.00772697	-0.476847	-0.189587	1.76543	0.433266	-1.76788	-0.848763	0.217925	-0.146405	1.35767	0.92638	-0.572099	-0.699096
hc_entry665	CGTGGTTACGTTTACAAAGAAATAAAGTACAAAGATCATGAGATTGCAAAACCAGCTTCA	Sc4wPfr_6.1.g556.t1			2	0.0134084	0.137239	0.0175407	0.43354	0.000567961	0.0374855	-0.645127	1.10923	1.27698	-1.18929	-0.704898	-1.46641	-0.202678	0.906331	1.27092	-0.122499	0.639137	-0.871694
hc_entry15739	CTAACGATTACTCAGCAATAGGTATTGGTACACCAGGTCGTGCTCCAGAAATGGTATTTA	Sc4wPfr_999.g13396.t1	WDR60_HUMANWD repeat-containing protein 60 OS=Homo sapiens GN=WDR60 PE=1 SV=3	GO:0043226	2	0.0138554	0.13886	0.032459	0.508361	0.000201967	0.0133298	0.0821328	0.968809	-0.622987	0.622907	-1.39786	-1.54084	0.0691093	1.62714	0.979554	0.604099	-0.647957	-0.744107
hc_entry8003	TAGCATTTTATGGAACTTGTCCTGCAGATGAGCCATGTGAAGATAGCGAACAAGAAAAAA	Sc4wPfr_591.g6779.t1			4	0.0140817	0.13976	0.032459	0.508361	0.000679443	0.0448432	-0.948654	0.0569714	-1.52424	-0.345131	0.871445	1.02436	-0.0893422	-1.02785	-1.01942	0.367039	1.57828	1.05654
hc_entry7004	TCAGGAAATTGGGCTAGCTTCTCTTGGTGCTTCAGATGACTGGATTGAAAAGTTGGCAAC	Sc4wPfr_941.g5933.t1	PH4H_DROMEProtein henna OS=Drosophila melanogaster GN=Hn PE=2 SV=3	GO:0005634,GO:0005739,GO:0005790,GO:0005829,GO:0009898,GO:0030424,GO:0033162,GO:0043204,GO:0070062,GO:0098793,GO:0004505,GO:0004510,GO:0004511,GO:0005506,GO:0016597,GO:0019899,GO:0042803,GO:0048037,GO:0097159,GO:0001666,GO:0001963,GO:0003007,GO:0006559,GO:0006571,GO:0006585,GO:0007601,GO:0007612,GO:0007613,GO:0007623,GO:0007626,GO:0008016,GO:0014823,GO:0017085,GO:0018126,GO:0030279,GO:0031667,GO:…	4	0.0140838	0.13976	0.0249998	0.508361	0.000172695	0.0113979	-0.333807	-0.333807	-1.92702	-0.582191	1.30523	1.21657	0.94887	-0.505421	-0.814453	-0.271797	1.2837	0.014126
hc_entry14836	CTCACTCTATCTGCCAATCTTGAGCCTCTCTCCCATTATTGTGAAGTTGCATCTTTTTCT	Sc4wPfr_59.2.g12558.t1			3	0.0143376	0.140413	0.032459	0.508361	0.000341892	0.0225649	-0.556387	-0.558287	1.12348	2.1551	-0.427363	-0.829688	-0.594195	-1.15039	-0.0418157	1.32213	-0.417327	-0.0252569
hc_entry19032	TAAAACCAGAGGAGGTAGCCTCAAACTTATCGGTAACTTTAGCGAGCATAGTGGAGTTTA	Sc4wPfr_467.g16195.t1	MAB21_AEDAEProtein mab-21 OS=Aedes aegypti GN=mab-21 PE=3 SV=1	GO:0048731	2	0.0145869	0.141582	0.00193362	0.285137	8.48445e-05	0.00559974	0.743481	1.18055	0.307459	-0.955794	-1.21442	-0.385428	1.09495	1.28028	0.306095	-1.66736	0.141069	-0.830879
hc_entry15102	ATGGGTACGAATTTTACGAAGAATGGGGAGAACATGGAGGACATGAAGGAGAACATCATG	Sc4wPfr_633.g12819.t1			2	0.0146538	0.141761	0.032459	0.508361	0.000679443	0.0448432	0.959006	0.889147	0.21438	0.247879	-1.67735	-1.08868	-0.322695	1.1147	1.24803	-0.0282359	-1.50873	-0.0474523
hc_entry5326	TTTGTGGCTTCACTGGTTTCAGGAATAATTGTTATTGCTTGGAGAAAATGGCATCAACCC	Sc4wPfr_62.g4471.t1	BAK_HUMANBcl-2 homologous antagonist killer OS=Homo sapiens GN=BAK1 PE=1 SV=1	GO:0005741,GO:0046930,GO:0042802,GO:0044325,GO:0046982,GO:0001836,GO:0001932,GO:0002376,GO:0010033,GO:0010248,GO:0010822,GO:0019835,GO:0032469,GO:0034644,GO:0034976,GO:0043496,GO:0043497,GO:0046902,GO:0048513,GO:0048523,GO:0048872,GO:0051050,GO:0051881,GO:0071260,GO:0097193,GO:0097202,GO:1900103,GO:2001235	3	0.0146993	0.141885	0.0175407	0.43354	0.000291798	0.0192587	-0.581272	-0.311462	0.0404968	-0.0998453	0.956158	-0.232889	-1.26326	-1.3299	-0.246832	1.99591	1.431	-0.358092
hc_entry28718	GATTATCGATAAACCGTGCTTTGAAATGGCAATCGATTTTTCACCTGAAGATGAAATAGA	Sc4wPfr_950.g24050.t1			4	0.0152624	0.143823	0.0175407	0.43354	0.000567961	0.0374855	-0.776069	-1.04421	-0.123149	-0.353612	0.936633	0.513761	0.00010907	-1.46315	-0.785615	1.49543	1.73582	-0.135947
hc_entry2965	GAATCTTTCAGCTCAAAACCATCTACTGCAAGAAGCGGACATCGAGCAACTCCTGTTAAC	Sc4wPfr_251.g2481.t1	MED8_DANREMediator of RNA polymerase II transcription subunit 8 OS=Danio rerio GN=med8 PE=2 SV=1	GO:0016592,GO:0005515,GO:0006367	4	0.0157477	0.145138	0.0175407	0.43354	0.000212543	0.0140278	-1.0625	-0.258027	0.239476	-0.199174	1.81053	0.11039	-1.09727	-1.18301	-1.01201	1.09224	1.21604	0.343329
hc_entry30169	CTAGCTGAAAATGTAGATTCCGTACTTAAAATAGGGCGCTGCTATAAAGAAAGATTAACT	Sc4wPfr_1163.g25146.t1	IF4E_RATEukaryotic translation initiation factor 4E OS=Rattus norvegicus GN=Eif4e PE=1 SV=1	GO:0000932,GO:0005829,GO:0005845,GO:0010494,GO:0016281,GO:0016442,GO:0033391,GO:0048471,GO:0070062,GO:0000339,GO:0003743,GO:0019899,GO:0031370,GO:0070491,GO:0000082,GO:0000289,GO:0001662,GO:0006406,GO:0006413,GO:0016032,GO:0017148,GO:0019827,GO:0030324,GO:0045665,GO:0045931,GO:0071549	3	0.0158659	0.145629	0.00432044	0.334367	0.000415113	0.0273974	-1.6365	0.160275	0.417282	0.524301	0.894588	-0.340664	-0.897757	-1.33194	-0.895215	1.49259	0.908053	0.704985
hc_entry13830	CTAGCTGAATGTCCAATTTGTCGTGCTCTTGTTGTTAGAGTTGTTCATATTTTTAGAGTT	Sc4wPfr_180.g11704.t1	RFFL_RATE3 ubiquitin-protein ligase rififylin OS=Rattus norvegicus GN=Rffl PE=1 SV=1	GO:0000139,GO:0002947,GO:0005654,GO:0005764,GO:0005829,GO:0005886,GO:0010008,GO:0043232,GO:0002020,GO:0002039,GO:0019901,GO:0031625,GO:0043027,GO:0046872,GO:0061630,GO:1901981,GO:0006915,GO:0006950,GO:0007166,GO:0009628,GO:0010033,GO:0010468,GO:0010762,GO:0010804,GO:0022607,GO:0031398,GO:0032006,GO:0032101,GO:0035556,GO:0035872,GO:0042787,GO:0043161,GO:0045088,GO:0048584,GO:0051865,GO:0060544,GO:…	4	0.0159067	0.145711	0.0175407	0.43354	0.000291798	0.0192587	0.22208	-0.89115	0.0462333	0.0842866	2.51438	0.21508	-1.28326	-1.36556	-0.247563	0.0770216	0.27727	0.351179
hc_entry26905	GTGAAAACCTGTGCCAATCTTACAGACGAAACAAATCTTTAGCTCTTACTGCGGATTTTG	Sc4wPfr_126.1.g22578.t1	SENP8_HUMANSentrin-specific protease 8 OS=Homo sapiens GN=SENP8 PE=1 SV=1	GO:0005634,GO:0008234,GO:0009987	4	0.0162547	0.147121	0.0089799	0.377251	0.0001467	0.00968219	-1.60406	-0.0565227	0.277557	-0.326518	1.47285	0.297786	-0.648654	-1.66383	-0.425304	0.606345	1.26035	0.809995
hc_entry19416	ATCAGACCAACACTACGCAGATAGCAACCAATCAGATCAACACTACGCAGCCTTAAAAAT	Sc4wPfr_87.g16545.t1	RFX4_HUMANTranscription factor RFX4 OS=Homo sapiens GN=RFX4 PE=1 SV=2	GO:0000790,GO:0005654,GO:0005737,GO:0000978,GO:0001077,GO:0005515,GO:0001843,GO:0007283,GO:0007389,GO:0007420,GO:0016043,GO:0021510,GO:0031018,GO:0035774,GO:0035883,GO:0042593,GO:0045892,GO:0045944,GO:0048468,GO:2000026	2	0.016764	0.148618	0.0175407	0.43354	0.000679443	0.0448432	0.286624	0.208818	-0.32375	-0.25477	-1.67873	0.0220329	0.941365	2.1308	0.190433	0.404502	-1.41213	-0.5152
hc_entry2687	TTACTGATATCGAACGCGATGGTCAAATTAACTATGAAGTAGCTACAGAGACTTTTTACA	Sc4wPfr_350.g2255.t1	CALM_HETTRCalmodulin OS=Heterocapsa triquetra PE=2 SV=1	GO:0005929,GO:0005509	2	0.0167845	0.148666	0.00193362	0.285137	0.000125032	0.0082521	0.946522	0.863318	-0.270448	-0.390454	-0.956486	-0.164221	1.17237	0.992051	0.689391	-2.24704	-0.548457	-0.0865428
hc_entry37092	ACAAAAAGAATGGATCACTTAACCGATCGAGAATTCTATGATGTTTTTGAGATGAGTCGA	Sc4wPfr_463.g30922.t1	ABLM1_HUMANActin-binding protein LIM 1 OS=Homo sapiens GN=ABLIM1 PE=1 SV=3	GO:0001725,GO:0005737,GO:0030027,GO:0003779,GO:0043167,GO:0007167,GO:0007601,GO:0009887,GO:0030032,GO:0048523,GO:1903955	2	0.0169364	0.149315	0.032459	0.508361	0.000172127	0.0113604	0.229311	0.820276	-0.0322689	-1.20988	-1.03423	0.685767	1.20755	1.52217	0.365717	-1.613	-0.0732174	-0.868191
hc_entry27524	GCGGAGAGATCTGTTGATCAAATATTCTGTGACGTTTGTAGCGTATTGGACGGGTTGTAG	Sc4wPfr_698.2.g23065.t1	KAD5_BOVINAdenylate kinase isoenzyme 5 OS=Bos taurus GN=Ak5 PE=2 SV=1	GO:0005829,GO:0036126,GO:0043231,GO:0044430,GO:0070062,GO:0000166,GO:0004017,GO:0004550,GO:0006164,GO:0006165,GO:0009136,GO:0009142,GO:0009150,GO:0009167,GO:0009260,GO:0015949,GO:0046128,GO:0072528	2	0.0171223	0.150029	0.0089799	0.377251	0.0005819	0.0384054	1.55788	1.21647	0.640939	0.342237	-1.56569	-0.349946	-0.192576	0.815847	0.529308	-0.995989	-1.09824	-0.900243
hc_entry8845	CTAACAAACCACATACCTTGTTAAGTATGATAACGAACCTGATGAAGTATGGTCATTTCA	Sc4wPfr_582.g7493.t1			3	0.017414	0.150755	0.0175407	0.43354	0.000341892	0.0225649	-1.03786	-0.425039	0.0739348	2.69088	0.0382743	-0.512139	-0.739918	-0.789502	0.145912	0.913702	-0.444684	0.0864437
hc_entry27281	AACCCTTCTGCTCCTCAACCAAAGTGTAAAACAGGAAGAAAAGCTCCAAATCAAAATGAC	Sc4wPfr_1793.g22865.t1	ADAT2_DANRtRNA-specific adenosine deaminase 2 OS=Danio rerio GN=adat2 PE=2 SV=2	GO:0005654,GO:0005515,GO:0008251,GO:0006400	3	0.0175485	0.151259	0.032459	0.508361	0.0005819	0.0384054	-1.39004	-0.118148	0.141247	0.0412387	1.24328	-0.205694	-0.891222	-0.865104	-0.654795	1.80583	1.39869	-0.505289
hc_entry13102	CTCTCATGTACCCGAATCTTGTAAAAAGATGCTGGAAGAAGTCGAAAAAATTACTAAATG	Sc4wPfr_1515.g11095.t1	GSH1_MOUSEGlutamate--cysteine ligase catalytic subunit OS=Mus musculus GN=Gclc PE=1 SV=4	GO:0005829,GO:0000287,GO:0004357,GO:0016595,GO:0043531,GO:0050662,GO:0006534,GO:0006536,GO:0006750,GO:0006979,GO:0009408,GO:0009725,GO:0043066,GO:0045454,GO:0045892,GO:0050880	2	0.0177101	0.151969	0.0175407	0.43354	4.81755e-05	0.00317958	1.06163	0.15817	0.17625	0.0426688	-2.02843	-0.540029	1.22334	1.15772	0.727702	-0.279899	-1.35978	-0.339335
hc_entry33536	GCTGTTGATATTCTTAGTGGTAGAGCTGCTCGGGCAACCATAGATTTCCTTAATTACTAA	Sc4wPfr_372.g27977.t1	HS12A_HUMANHeat shock 70 kDa protein 12A OS=Homo sapiens GN=HSPA12A PE=1 SV=2	GO:0005739,GO:0005829,GO:0070062,GO:0005515,GO:0008299,GO:0045828	2	0.0179882	0.152928	0.032459	0.508361	0.000212543	0.0140278	1.33275	0.943663	0.00916672	-0.847857	-1.79454	-0.845582	1.17469	0.889069	0.462137	-0.87485	0.238846	-0.687483
hc_entry18033	GATTGAACTTGATCACGAAGAAGATTTAGGAACGGACGGTACATTTTTAGGTAAAAGATA	Sc4wPfr_730.g15332.t1	CBPD_LOPSPCarboxypeptidase D (Fragment) OS=Lophonetta specularioides GN=CPD PE=1 SV=1	GO:0005615,GO:0005634,GO:0005802,GO:0005886,GO:0016021,GO:0030425,GO:0030667,GO:0043204,GO:0070062,GO:0004181,GO:0004185,GO:0008270,GO:0042043,GO:0050839,GO:0003214,GO:0006518,GO:0016055,GO:0016485,GO:0072657	2	0.0186057	0.154631	0.0175407	0.43354	0.0001467	0.00968219	0.37771	0.618773	0.747031	0.273095	-1.60759	-0.181801	-0.532168	0.93795	1.52644	0.142056	-1.87973	-0.421763
hc_entry29570	CCAGAACACAGACATTGAGATGATCACCGCAATTAAAGAAGAATTTGAAATTCAAGAAAC	Sc4wPfr_391.g24721.t1			2	0.0186487	0.154841	0.032459	0.508361	0.000679443	0.0448432	0.591034	0.860793	-0.730534	-0.368734	-0.881557	-1.29403	0.445431	2.3144	0.327309	-0.43833	-0.957573	0.131794
hc_entry36390	ACTGTCATAGCTGCAAGTGTTCTAAGAAAAACACAGTTACCATCATGTAAGCATCATGTA	Sc4wPfr_363.2.g30337.t1	SC22A_MOUSEVesicle-trafficking protein SEC22a OS=Mus musculus GN=Sec22a PE=2 SV=1	GO:0005783,GO:0005793,GO:0031410,GO:0044425,GO:0044446,GO:0098588,GO:0019905,GO:0006888,GO:0016050,GO:0033043,GO:0044763,GO:0045732,GO:0061024	1	0.0188007	0.155385	0.0089799	0.377251	0.0001467	0.00968219	0.971993	0.0645379	-2.4922	-0.264157	0.833156	1.45189	0.236949	0.193373	-0.821934	-0.243676	-0.226842	0.2969
hc_entry35892	TGCAAATGTTGATTCTCAGGTTCACGATGACTTGCGCAATCGATTGTTTGAAAAAGATAA	Sc4wPfr_1107.1.g29913.t1	HOOK3_XENLAProtein Hook homolog 3 OS=Xenopus laevis GN=hook3 PE=2 SV=1	GO:0000242,GO:0005794,GO:0005801,GO:0030897,GO:0070695,GO:0008017,GO:0042802,GO:0006897,GO:0007032,GO:0007040,GO:0008333,GO:0022027,GO:0031122,GO:0034454,GO:0045022,GO:0050768,GO:0051645,GO:0071539	2	0.0189091	0.155641	0.032459	0.508361	0.0005819	0.0384054	1.21779	1.28742	-0.658517	0.0455347	-1.81625	0.525907	0.471707	1.0691	-0.164753	-0.726439	-1.38239	0.130898
hc_entry37006	CACCTCTACTTTATCTCAAGTTTCAACAGAAACGTTTACTGGTAGTCAATTTGAAGACTT	Sc4wPfr_463.g30852.t1			2	0.0191343	0.15651	0.000794327	0.240775	0.000125032	0.0082521	0.687539	1.59395	0.576998	0.016463	-2.15366	-0.259735	0.11318	0.719473	0.359675	-0.0757604	-1.5091	-0.0690246
hc_entry26840	CAGACGATGAATTTGAGCTTTACTTTGGGATGACCAAAGAAAAATATTCAAGTTTACCGA	Sc4wPfr_1009.3.g22541.t1	AVIL_MOUSEAdvillin OS=Mus musculus GN=Avil PE=1 SV=2	GO:0001726,GO:0002102,GO:0005654,GO:0005829,GO:0005886,GO:0005902,GO:0005925,GO:0016528,GO:0030027,GO:0030175,GO:0030478,GO:0032432,GO:0043005,GO:0043209,GO:0070062,GO:0072562,GO:0001786,GO:0005509,GO:0005546,GO:0019904,GO:0035727,GO:0042803,GO:0045159,GO:0051015,GO:0007173,GO:0008285,GO:0008360,GO:0009617,GO:0010628,GO:0010634,GO:0010976,GO:0014891,GO:0017156,GO:0022617,GO:0030041,GO:0030042,GO:…	2	0.0191746	0.156534	0.032459	0.508361	0.000354852	0.0234202	0.687331	0.162272	0.444343	-0.270744	-1.26064	0.438207	1.16336	1.35602	0.621951	-1.90158	-1.0494	-0.391114
hc_entry11954	CTACTGATGGAATTCATTATGACGTTACAGTCTTTACTTCGTTGACAAAAATTCTGCAAG	Sc4wPfr_558.1.g10122.t1			2	0.019399	0.157242	0.0175407	0.43354	0.000249039	0.0164366	0.237346	0.392163	0.310216	-0.418206	-1.10919	-0.901316	0.138501	1.2275	1.35165	0.819434	-2.10903	0.0609318
hc_entry9283	GATGCTTGAAGATGCGGAGATAATTGGATGTGCTTCATTTATGAAAGTAGATATTCAAGT	Sc4wPfr_179.g7837.t1	POL4_DROMERetrovirus-related Pol polyprotein from transposon 412 OS=Drosophila melanogaster GN=POL PE=3 SV=1	GO:0005488,GO:0016787,GO:0090304	3	0.019939	0.158767	0.0175407	0.43354	0.000567961	0.0374855	-0.926441	-0.555787	0.443248	2.82218	-0.24399	-0.330573	-0.855595	-0.235531	-0.22425	0.69552	-0.357317	-0.231467
hc_entry5534	CTGTCATGCTTGTCCACCTAAAAAAGAAGATTGGTGTAACTACCTTTTAGATTACATTTC	Sc4wPfr_305.g4623.t1	THNS2_XENLAThreonine synthase-like 2 OS=Xenopus laevis GN=thnsl2 PE=2 SV=1	GO:0005737,GO:0043231,GO:0006520	3	0.0202664	0.159274	0.032459	0.508361	0.000354852	0.0234202	-1.17359	-0.131897	0.171996	-0.362572	1.11156	-0.482137	-1.00663	-1.16142	0.118716	1.47707	1.811	-0.37209
hc_entry24937	TCTTGGGGATATAGTATTCTTTCACATTACTGGAATGGTTGACAAGTCATTGCTATATGA	Sc4wPfr_798.g20993.t1	SCRY4_ENTDOS-crystallin 4 OS=Enteroctopus dofleini PE=2 SV=1	GO:0044464,GO:0016740,GO:0006631	4	0.0203313	0.15964	0.032459	0.508361	0.000354852	0.0234202	-0.511051	-0.313965	-0.262028	0.40862	2.05344	-0.295564	-0.567553	-1.0524	-1.34346	1.60472	0.494586	-0.215342
hc_entry35414	TGGTTTTACAAATGGCCTTTATATAAAAGACAAGGTTTACCAAAGCCTGGCTGCACATGA	Sc4wPfr_886.g29507.t1	OSBL9_XENTROxysterol-binding protein-related protein 9 OS=Xenopus tropicalis GN=osbpl9 PE=2 SV=1	GO:0005794,GO:0016020,GO:0044432,GO:0001786,GO:0015485,GO:0006869,GO:0010890,GO:0045444,GO:0048519,GO:0048522,GO:0051704	2	0.0207782	0.160721	0.0175407	0.43354	0.000236986	0.0156411	-0.266836	0.750706	1.69889	-1.35746	-0.551576	-0.458698	-0.00900351	1.35538	0.579034	-1.71668	-0.0435247	0.0197711
hc_entry41520	GCTATTTCTCGAATTCGTGATATCGTACATCGAGCTAGACAAAAGAGTGATCCATCTACG	Sc4wPfr_1300.g9833.t1	IF2B1_MOUSEInsulin-like growth factor 2 mRNA-binding protein 1 OS=Mus musculus GN=Igf2bp1 PE=1 SV=1	GO:0005634,GO:0005829,GO:0005856,GO:0010494,GO:0030175,GO:0030426,GO:0070937,GO:0003730,GO:0005515,GO:0045182,GO:0048027,GO:0006412,GO:0009653,GO:0010610,GO:0010976,GO:0017148,GO:0042035,GO:0070934	4	0.0209401	0.161341	0.00432044	0.334367	0.0001467	0.00968219	-1.24854	-0.294353	-0.0520193	-0.0125433	1.75584	0.949362	-0.744245	-1.90605	-0.000391801	0.298275	1.01745	0.237212
hc_entry39771	GAATTTATCCTGCCAAAAGAGTTTTCATTAACTGTAGAGTGGAACCTTGTTTGTGAAAAG	Sc4wPfr_341.g33141.t1			2	0.0209689	0.161397	0.0448643	0.59405	0.00057035	0.0376431	-0.461181	1.96219	0.123983	0.276453	-1.0247	-0.496563	-0.0572515	0.301937	0.772336	1.20899	-1.3031	-1.3031
hc_entry24790	TTTGTTATGGGTGTGGGGCACATGCACTGGAGCTTCTGGCTACAGATATACTTAAGATTC	Sc4wPfr_439.g20871.t1			3	0.0217587	0.163581	0.032459	0.508361	0.000212543	0.0140278	-0.650972	-0.0322707	-0.496578	1.57508	-0.225641	-1.0936	-0.554007	0.00968595	0.130911	2.34405	-0.132249	-0.874423
hc_entry30664	CATCAGTTCCAGTAGAAATCGATGAAAACTGGGAATGCCCTCAATGTACTTTTAAAAATT	Sc4wPfr_161.g25588.t1	RPR1A_CHICKRegulation of nuclear pre-mRNA domain-containing protein 1A OS=Gallus gallus GN=RPRD1A PE=2 SV=1	GO:0005737,GO:0005813,GO:0016591,GO:0000993,GO:0006351,GO:0008284,GO:0010564,GO:0045944,GO:0070940	4	0.0218557	0.163816	0.0175407	0.43354	0.000125032	0.0082521	-0.359333	0.0919716	0.2953	0.381348	1.16555	0.313064	-1.84711	-1.06844	-1.53659	0.720643	1.06334	0.780245
hc_entry10587	ACCAATTACGCATTTCGATCTAAAGGATTATGTCATTAAGTGGTTTAGGAAAGGACATCA	Sc4wPfr_703.g8957.t1	K1586_HUMANE3 SUMO-protein ligase KIAA1586 OS=Homo sapiens GN=KIAA1586 PE=1 SV=2	GO:0061665,GO:0016925	2	0.0230703	0.166932	0.032459	0.508361	0.0005819	0.0384054	0.104474	0.420345	-1.52132	-0.081934	-1.76905	-0.0346713	1.61162	1.58663	0.0894768	-0.279078	-0.338891	0.212397
hc_entry18606	CCTACAGTCCGGTCAACTCCATGGTGTACTTGCGAAAATATTTCATGCAGTATTCAATAG	Sc4wPfr_17.g15833.t1			4	0.0231366	0.167036	0.032459	0.508361	4.09815e-05	0.00270478	-1.23659	-0.161998	0.0222795	0.0453609	2.33492	0.173115	-1.26551	-0.895992	-0.682341	0.799268	0.627684	0.239803
hc_entry22504	CTGATGGGATTACCGTAACTGTTGGTGTTCTCTTTTCACTTGGTATTGTAGCTATTTTTT	Sc4wPfr_66.g19080.t1			1	0.0239811	0.169295	0.0175407	0.43354	0.000125032	0.0082521	0.452777	0.0153488	0.0299628	-1.70183	0.337375	1.31558	0.808587	-0.356578	0.0115061	-2.1094	0.367691	0.828974
hc_entry13032	GCTCAAAAGTGATCGCTTCAATTTACCGACGAGCAATTAAAAGTGTTTTAAAAACTCTTC	Sc4wPfr_197.g11030.t1			2	0.0241896	0.169888	0.0089799	0.377251	0.000249039	0.0164366	0.575784	0.562905	0.616162	0.521246	-2.1972	-0.639725	-0.241099	1.10321	0.906099	0.374149	-1.48951	-0.092026
hc_entry27543	TATAATTTACTTGAAGAAGAAAACGCACCAATCATTGTTGGGGGTTCTCGAACACAGTGA	Sc4wPfr_698.2.g23074.t1			2	0.0252268	0.172536	0.032459	0.508361	9.96624e-05	0.00657772	1.46089	0.71127	-0.0981628	-1.19709	-0.296724	-0.588815	0.426049	1.49797	0.262617	-1.99259	-0.108565	-0.0768465
hc_entry28873	ATAAAAGAGCCTGGGATGCAGTTGATGACGAAGAAGACGAGGAAAATGATGGCTCTAAAA	Sc4wPfr_247.g24174.t1			2	0.0252912	0.172787	0.032459	0.508361	0.000567961	0.0374855	-0.150489	0.657302	2.46883	-0.243855	-0.495152	-0.649034	-0.0190733	0.0992437	0.86314	-1.58906	-0.455869	-0.48598
hc_entry19596	ACCAGTTTTTCCCACATGTTTCAGTTGAAAATCTTCCAACACTGAATGCACAGTTTTTTG	Sc4wPfr_489.2.g16694.t1	PIGZ_MOUSEGPI mannosyltransferase 4 OS=Mus musculus GN=Pigz PE=2 SV=2	GO:0000030,GO:0044699	4	0.0253702	0.172933	0.0175407	0.43354	0.000485576	0.032048	-0.755698	-0.0717499	-0.143171	0.242435	0.553294	0.439729	-0.909133	-2.08816	-0.327962	1.73646	1.23591	0.0880357
hc_entry14640	TATGCATCCTCATGGTTTGGCTCAGTCATTTTACTGGCCTAGCACTAAGGACACTTGTTG	Sc4wPfr_59.2.g12400.t1			3	0.0254657	0.173027	0.0175407	0.43354	0.000341892	0.0225649	-1.11828	-1.11701	1.04959	1.99381	-0.551273	-0.58423	-0.725321	-0.570728	0.419936	1.14561	-0.438659	0.496552
hc_entry37885	GTTGATTGTTGCTATCGCTATACTTGTACATGGTTACAAAAAACGTTATAGTACGATCGT	Sc4wPfr_481.g31592.t2	NRX3A_HUMANNeurexin-3 OS=Homo sapiens GN=NRXN3 PE=1 SV=4	GO:0005886,GO:0043227,GO:0043229,GO:0044425,GO:0045202,GO:0097458,GO:0005102,GO:0001941,GO:0006810,GO:0007154,GO:0007155,GO:0007416,GO:0009605,GO:0010646,GO:0023051,GO:0044700,GO:0044708,GO:0048583,GO:0050877,GO:0051130,GO:0065008,GO:0072657	2	0.0255624	0.17323	0.0448643	0.59405	0.000680338	0.0449023	1.35511	0.729995	-0.141535	-0.75948	-0.821113	-0.247703	0.862214	0.909093	0.988565	-2.10054	-0.247703	-0.5269
hc_entry15833	CTGGCTCAGCTACTTAATGGTAAAGGTATTGATGTCAATGCTTTATCAGTTCTACTTAAT	Sc4wPfr_423.g13471.t1	RNP1_ARATHHeterogeneous nuclear ribonucleoprotein 1 OS=Arabidopsis thaliana GN=RNP1 PE=1 SV=1	GO:0000781,GO:0005737,GO:0015030,GO:0016020,GO:0016363,GO:0070062,GO:0071013,GO:0003730,GO:0035198,GO:0070182,GO:0098505,GO:1990247,GO:0000398,GO:0006406,GO:0007276,GO:0016233,GO:0031053,GO:0044806,GO:0048731,GO:1904358,GO:1905663,GO:1990428	4	0.0258164	0.173657	0.032459	0.508361	0.0005819	0.0384054	-1.01777	-0.606777	-0.0871375	-0.62568	1.96192	0.18167	-0.903362	-1.05876	-0.235518	1.70006	0.656381	0.0349748
hc_entry36337	TGCCAAAGTGGAAAAGCTATAATTGTTATCAACAACGAACGTTGTAAAGATGGTCAATAG	Sc4wPfr_1152.g30301.t1	RTJK_DROMERNA-directed DNA polymerase from mobile element jockey OS=Drosophila melanogaster GN=pol PE=1 SV=1	GO:0044421,GO:0044464,GO:0016787,GO:0030234,GO:0032403,GO:0043168,GO:0097367,GO:0001932,GO:0010604,GO:0016043,GO:0031325,GO:0044763,GO:0050790,GO:0090304	4	0.0260122	0.174158	0.0089799	0.377251	0.0001467	0.00968219	-0.183877	-1.01565	-0.443459	-0.321059	1.78679	0.351287	-1.68546	-1.07372	0.208285	0.293317	1.15412	0.929421
hc_entry22089	AACATGATTGGAATAAAATCTAAAGTAAACTCTGACGAGACATCTTCAGAAGCTTCGAAC	Sc4wPfr_9.1.g18768.t1			3	0.0265622	0.175367	0.00432044	0.334367	0.000291798	0.0192587	-0.517667	0.140454	-0.331763	0.657103	0.294358	-0.190721	-1.11203	-1.63046	0.225505	2.38683	0.487269	-0.408885
hc_entry32163	TGTTAGTCACTCTTGGCTTCTTGATGATAATCAATGTCTTACTTCAGTCATGGAGGTGAT	Sc4wPfr_226.1.g26842.t1	RLGPB_MOUSERal GTPase-activating protein subunit beta OS=Mus musculus GN=Ralgapb PE=1 SV=2	GO:0005096,GO:0046982,GO:0090630	2	0.0267041	0.175649	0.0448643	0.59405	0.00057035	0.0376431	0.356166	1.7343	0.506267	-1.17354	-1.1286	-1.14119	1.20576	0.532224	0.499663	-1.14119	0.28463	-0.534473
hc_entry17687	CCATTTTTAGTGGACTTGAACAGGGATTTGTTTTTGGAGACTTTACCAAGGTAAAATTAG	Sc4wPfr_104.g15042.t1	UN93A_XENLAProtein unc-93 homolog A OS=Xenopus laevis GN=unc93a PE=2 SV=1	GO:0005886,GO:0012505,GO:0031410,GO:0043231,GO:0044425,GO:0002224	2	0.0267698	0.175848	0.0175407	0.43354	0.000212543	0.0140278	0.288063	0.243477	-1.27183	-0.0566749	-1.01089	0.153513	2.10714	1.34806	0.129656	-0.157013	-1.2868	-0.48671
hc_entry33713	GGTTCTACTGTGAAAATACACCATAGTGGCGATAAAATTACAGTAAACGGATTTCCAATA	Sc4wPfr_1969.g28117.t1	CO6A6_HUMANCollagen alpha-6(VI) chain OS=Homo sapiens GN=COL6A6 PE=1 SV=2	GO:0005578,GO:0012505,GO:0043231,GO:0044444,GO:1903561,GO:0005515,GO:0043167,GO:0007155,GO:0009605,GO:0009653,GO:0009888,GO:0009966,GO:0010033,GO:0022008,GO:0070887,GO:0071822	2	0.0268991	0.176215	0.032459	0.508361	0.000354852	0.0234202	1.45741	0.0870657	-0.529468	-0.2837	-1.31458	-0.498973	1.57313	0.538744	1.25909	-1.16757	-0.867534	-0.253613
hc_entry17871	TACCACCGTCAGTTACCACCAGTTACCAATGATCGCCAATTAAACGACATTGTGGTTAAG	Sc4wPfr_3873.g15181.t1	PLPP3_BOVINPhospholipid phosphatase 3 OS=Bos taurus GN=PLPP3 PE=2 SV=1	GO:0005794,GO:0005886,GO:0044425,GO:0070062,GO:0005515,GO:0008195,GO:0001933,GO:0007399,GO:0016311,GO:0030518,GO:0034109,GO:0044255,GO:0044328,GO:0044329,GO:0044330,GO:0050821,GO:0051091	4	0.0271028	0.176634	0.0175407	0.43354	0.000172127	0.0113604	-1.15213	-1.46892	-0.531799	1.4922	0.239097	1.26985	-0.574424	-0.94791	-0.104055	1.42485	0.132838	0.220412
hc_entry9277	GCCACAAACTTTCCTTTTCTTGACAAATTTGCAGTGTTGGATGTTGACTGGTATATATTT	Sc4wPfr_179.g7833.t1	GRP3_HUMANRas guanyl-releasing protein 3 OS=Homo sapiens GN=RASGRP3 PE=1 SV=1	GO:0005783,GO:0005794,GO:0005829,GO:0005887,GO:0042995,GO:0044446,GO:0001786,GO:0004871,GO:0005088,GO:0005096,GO:0005509,GO:0008270,GO:0019899,GO:0019992,GO:0031210,GO:0042803,GO:0000165,GO:0006955,GO:0007265,GO:0008283,GO:0009991,GO:0016049,GO:0030099,GO:0032725,GO:0032760,GO:0032816,GO:0043406,GO:0045621,GO:0045954,GO:0046330,GO:0046579,GO:0051259,GO:0051648,GO:0051656,GO:0070374,GO:0071277,GO:…	1	0.0274992	0.177497	0.032459	0.508361	0.000679443	0.0448432	2.70627	-0.307727	-0.0469592	-0.701002	-0.417058	0.534971	0.0912477	-0.155282	-0.339315	-1.5588	-0.0286805	0.222339
hc_entry27523	GCATTACGACCCGCACCAATATCTATGACACTTCAAATATCATCCCATTATAATTTATAC	Sc4wPfr_698.2.g23064.t1			3	0.0278222	0.17832	0.0175407	0.43354	0.000354852	0.0234202	-1.04023	-1.03925	-0.24557	2.66767	0.869602	-0.430187	-0.541342	-0.414017	-0.270411	0.394124	-0.0884838	0.138096
hc_entry3081	GGGCTGTTCAAAAGGACTATATTCCCATTCCTAAATCAGTTAATCCTTTAAGAATTCATG	Sc4wPfr_708.g2574.t1	DKGA_ECO572,5-diketo-D-gluconic acid reductase A OS=Escherichia coli O157:H7 GN=dkgA PE=3 SV=1	GO:0005618,GO:0005829,GO:0005886,GO:0008106,GO:0006629,GO:0019752,GO:0040007,GO:0051596	4	0.0288021	0.181062	0.032459	0.508361	0.000354852	0.0234202	-0.64684	0.0566739	-0.931584	0.25114	1.1126	0.10735	-1.52491	-1.10323	-0.477791	1.94185	0.851016	0.363727
hc_entry21382	TATCGAATGAATGGAGGCTATGGAACTCACGAAAGCATGTTTCCATACACTCAAGTCTCA	Sc4wPfr_8.g18245.t1	DLLH_BRAFLHomeobox protein DLL homolog OS=Branchiostoma floridae PE=2 SV=1	GO:0000790,GO:0005737,GO:0000978,GO:0001077,GO:0001078,GO:0071837,GO:0000122,GO:0001649,GO:0001958,GO:0006366,GO:0007411,GO:0008283,GO:0021537,GO:0021879,GO:0030326,GO:0030509,GO:0030855,GO:0042472,GO:0048646,GO:0050679,GO:0060021,GO:0060166,GO:0060325,GO:0060579,GO:0090263,GO:1901522	4	0.0290531	0.181838	0.0089799	0.377251	0.000212543	0.0140278	-0.428351	-0.565192	-0.518515	-0.4861	1.57558	-0.413649	-0.0446555	-1.32548	-1.19156	0.707226	1.48603	1.20466
hc_entry38909	GACCGATATAATCGGTACACGCGGTTTTTCTAATCAGATTATTAAAACGGGCTCAAATTA	Sc4wPfr_194.g32441.t1			2	0.0292971	0.182213	0.00432044	0.334367	0.000212543	0.0140278	1.3184	0.46954	-0.0362289	-0.0501452	-1.71883	0.62437	0.65738	0.86741	0.434196	-1.99224	-0.592338	0.0184896
hc_entry9013	GAAAGATTTGAAAATGTAAAAGTTTATGCATCTGACCCTTGGCATAAAGCTCAAGATGGT	Sc4wPfr_1040.g7646.t1			2	0.0299451	0.183733	0.0089799	0.377251	0.000567961	0.0374855	0.358303	0.494553	0.0452043	0.396814	-2.6063	-0.461961	0.0894408	1.47894	0.94835	-0.0338477	-0.116163	-0.593331
hc_entry42678	GATATGGACGTTTTAATTCTTCGTGAACTTCTTTGTCTTCCTGAAACATCAACAGAAACA	Sc4wPfr_639.g22934.t1			1	0.0307341	0.186096	0.032459	0.508361	0.000400578	0.0264382	0.34334	-1.1454	-1.25	-1.45071	0.375123	1.97305	0.110815	0.271081	0.175303	-0.83901	0.811475	0.624931
hc_entry11802	TAATAAAAGCGTCAGTGCCGACGCAATTGATGAATCTGAATCGGACCATGAGCAGCAAGT	Sc4wPfr_165.g10017.t1	TR112_BOVINMultifunctional methyltransferase subunit TRM112 OS=Bos taurus GN=TRMT112 PE=2 SV=1	GO:0005654,GO:0005829,GO:0043234,GO:0070062,GO:0005515,GO:0008276,GO:0006415,GO:0018364,GO:0030488,GO:0070476	3	0.0311806	0.187028	0.032459	0.508361	0.0005819	0.0384054	-0.890949	-0.428871	0.351987	-0.263357	0.563138	-0.141152	-1.09438	-1.41658	-0.282522	2.25428	1.00351	0.344904
hc_entry16455	GAAAGCTGATTCTTTAGAAATAATTACTTTAGCAACTGGTTGTGGTAAATTGGTGACTGG	Sc4wPfr_1570.g14020.t1	WDR90_XENTRWD repeat-containing protein 90 OS=Xenopus tropicalis GN=wdr90 PE=2 SV=1	GO:0005815,GO:0005515,GO:0009987	2	0.032817	0.190591	0.032459	0.508361	0.000485576	0.032048	0.613132	1.99157	0.447509	-0.985257	-0.816275	-0.00795801	0.635945	0.833021	-0.0728686	-1.55514	0.0544135	-1.1381
hc_entry3687	CTTATCTCGAAGTGGAGAAAAGATTTCCTTTATTGAAATCGGGACTAGAAATAGCAAAGA	Sc4wPfr_396.g3105.t1	MTR1A_MOUSEMelatonin receptor type 1A OS=Mus musculus GN=Mtnr1a PE=2 SV=1	GO:0016020,GO:0043227,GO:0043229,GO:0004935,GO:0005515,GO:0097159,GO:0003008,GO:0006937,GO:0007187,GO:0010648,GO:0023057,GO:0032147,GO:0043410,GO:0044707,GO:0044763,GO:0046883,GO:0048585,GO:0051240,GO:0071875,GO:1903531	4	0.0331017	0.191318	0.032459	0.508361	0.000679443	0.0448432	-0.107076	-0.526017	-0.720707	-0.0496652	1.2146	0.526384	-0.396692	-0.61204	-0.663482	-1.68483	1.69419	1.32534
hc_entry25391	AACAAAGTAACTGGTTCAATGAACCGCCACAGAGTTTCGTCTTTAATTGGTGGTCTTAGT	Sc4wPfr_279.1.g21369.t1			2	0.0336055	0.192499	0.0175407	0.43354	0.0005819	0.0384054	1.05739	0.525608	0.464093	-0.067148	-1.69701	-1.15841	1.07881	1.02603	0.068607	-1.68994	0.266776	0.125186
hc_entry14591	CAAGTGCGAGTCATTATTTTTATGCGGGAGTGATGCTTGTTTAGATAGACAAAATAATTC	Sc4wPfr_124.g12364.t1	NOTC1_XENTRNeurogenic locus notch homolog protein 1 OS=Xenopus tropicalis GN=notch1 PE=1 SV=2	GO:0005576,GO:0005794,GO:0005886,GO:0032991,GO:0044425,GO:0044446,GO:0005515,GO:0002009,GO:0003181,GO:0003197,GO:0003208,GO:0003209,GO:0006351,GO:0006955,GO:0007389,GO:0007417,GO:0007423,GO:0008284,GO:0008285,GO:0008544,GO:0009725,GO:0009967,GO:0010596,GO:0014013,GO:0019827,GO:0022603,GO:0030030,GO:0030182,GO:0035051,GO:0035239,GO:0040007,GO:0043066,GO:0045165,GO:0045446,GO:0045597,GO:0045892,GO:…	2	0.0341448	0.193756	0.0089799	0.377251	0.0001467	0.00968219	2.11163	0.711699	-0.455116	-0.131057	-1.54421	-0.804444	0.787885	0.871838	0.28644	-0.622215	-0.295239	-0.917209
hc_entry5305	TGTAGGCTCTGTCAGATCTGCAGAAACAAAATCTGATTCTTCCGTATATAAATCTCTTGA	Sc4wPfr_62.g4459.t1			2	0.0355833	0.197404	0.0089799	0.377251	2.68543e-05	0.00177238	0.890728	0.621851	-0.267409	-0.534327	-2.35476	0.561084	1.4603	0.198969	0.816266	-0.374029	-0.739626	-0.279043
hc_entry17690	CAACAATGATCTTGGGTGTTACTTTTTATGGCGTCATTGAATGGATTAGAAATGGCGAAA	Sc4wPfr_104.g15046.t1	UN93A_XENLAProtein unc-93 homolog A OS=Xenopus laevis GN=unc93a PE=2 SV=1	GO:0005886	2	0.035799	0.19785	0.032459	0.508361	0.000354852	0.0234202	-0.111986	-0.136198	-0.459401	-0.343193	-0.953173	0.182323	2.72673	0.778444	0.263599	-0.540689	-1.09462	-0.311841
hc_entry9349	CGGCAAGCGTGTTTTTGAAGCCTATAAATTTTTTGGAGTTTTGTTGGTTGCTGATGATAT	Sc4wPfr_2771.g7896.t2			2	0.0366207	0.198831	0.0089799	0.377251	0.000415113	0.0273974	0.641501	0.816886	0.547331	-0.685145	-2.4375	0.440107	0.927569	0.951798	0.395816	-0.45947	-0.227063	-0.911829
hc_entry11617	GGCCGTTTTAAGTTTGTTGGCGAAACAGAAGTAGGTCTAGGTAATATATTTAAAAACAAC	Sc4wPfr_122.g9848.t1			1	0.0373887	0.199777	0.0089799	0.377251	0.000679443	0.0448432	1.00283	0.241495	0.778922	-1.28872	-0.133384	0.750346	1.01683	0.227421	0.125696	-2.41262	-0.397063	0.0882499
hc_entry12126	GCAAATACTCTTTCATTAGATAGACGAGTAAATAGGCAGCCGTTAGTAATTTGTCGTCCT	Sc4wPfr_388.1.g10256.t1	CELR2_HUMANCadherin EGF LAG seven-pass G-type receptor 2 OS=Homo sapiens GN=CELSR2 PE=1 SV=1	GO:0016020,GO:0030054,GO:0043226,GO:0044424,GO:0005488,GO:0006928,GO:0007165,GO:0007267,GO:0007600,GO:0009653,GO:0031175,GO:0040011,GO:0048513,GO:0051179,GO:0098609	2	0.0406392	0.20672	0.0175407	0.43354	0.000679443	0.0448432	0.915434	0.757898	0.0381131	0.159491	-1.29498	-0.0705023	0.781533	1.0635	0.844784	-2.22171	-0.568502	-0.405054
hc_entry34648	GAAAATAAACAATCGCGTCCTTTACCGCGAAAAAAGGAATTTGCCAACCGTTGGATTTAA	Sc4wPfr_928.g28896.t1			2	0.0429431	0.211378	0.0175407	0.43354	0.000485576	0.032048	0.70959	0.886352	-0.0307914	-0.742934	-0.273988	-0.542366	1.43084	0.419122	1.07784	-2.21705	-0.698882	-0.0177317
hc_entry43363	GATGATGGTATCAGTTGCTGTGGTTACTATTATTGCTCTGGTTTATCTATTTGCAATTAG	Sc4wPfr_363.3.g30527.t1			4	0.0438907	0.213482	0.032459	0.508361	0.000400578	0.0264382	-0.736074	-0.644863	0.794833	-0.477034	1.83256	0.63359	-1.47605	-0.642463	-0.50912	0.854698	1.12669	-0.756763
hc_entry24862	GAAAGTGATGACAATCAGTTAATAGACGTTCATCTAGCAGCCACTGCAGAAGATTTTTTA	Sc4wPfr_439.g20928.t1	HGD_DROMEHomogentisate 1,2-dioxygenase OS=Drosophila melanogaster GN=hgo PE=2 SV=3	GO:0005829,GO:0070062,GO:0004411,GO:0005515,GO:0046872,GO:0006559,GO:0006572	4	0.0469771	0.219122	0.032459	0.508361	0.000485576	0.032048	-0.12554	-0.92317	-0.776477	1.85722	0.309047	-0.400415	-0.774464	-0.96136	-0.0699154	-0.100745	2.0675	-0.101686
hc_entry43198	GATTTGGAAAACGACATGAGAAGGCAAAATACAACATGGCGACGATCACAAGGGGCATAA	Sc4wPfr_208.g28861.t1			2	0.0470038	0.219122	0.032459	0.508361	0.0005819	0.0384054	0.627831	0.152779	0.553695	0.0844602	-1.00472	-0.0130408	1.14247	1.5655	0.599203	-1.8423	-0.864958	-1.00092
